# Supplementary material for: MYD88-Mutated Chronic Lymphocytic Leukaemia/Small Lymphocytic Lymphoma as a Distinctive Molecular Subgroup Is Associated with Atypical Immunophenotypes in Chinese Patients
Source: J Clin Med. 2023 Apr 3;12(7):2667. doi: 10.3390/jcm12072667 (PMC10094974; doi:10.3390/jcm12072667)
Supplement: Supplementary file 1 [file jcm-12-02667-s001.zip]

Archive with 1 entries (1 files):
- jcm-2235502-supplementary.xlsx
