# Supplementary material for: MYD88-Mutated Chronic Lymphocytic Leukaemia/Small Lymphocytic Lymphoma as a Distinctive Molecular Subgroup Is Associated with Atypical Immunophenotypes in Chinese Patients
Source: J Clin Med. 2023 Apr 3;12(7):2667. doi: 10.3390/jcm12072667 (PMC10094974; doi:10.3390/jcm12072667)
Supplement: Supplementary file 1 [file jcm-12-02667-s001.zip › jcm-2235502-supplementary.xlsx]

## Sheet: Supplement Table S1
175 genes associated with hematological malignancy (175-Panel)
ABCB1, ABL1, ANKRD26, APC, ARID1A, ARID1B, ARID2, ASXL1, ATG2B, ATM, ATRX, B2M, BCL10, BCL2, BCL6, BCOR, BCORL1, BIRC3, BLM, BPGM, BRAF, BRCA1, BRCA2, BRIP1, BTG1, BTK, CALR, CARD11, CBL, CBLB, CBLC, CCND1, CCND3, CD28, CD58, CD79A, CD79B, CDKN1A, CDKN2A, CDKN2B, CEBPA, CHD8, CIITA, CREBBP, CRLF2, CSF1R, CSF3R, CTCF, CUX1, CXCR4, DDX41, DIS3, DKC1, DNM2, DNMT3A, EED, EGFR, EGLN1, ELANE, EP300, EP…
Supplement Table S1. Gene list of 175 genes associated with hematological malignancy (175-Panel).

## Sheet: Supplement Table S2
Cases	Group	FC cell surface markers								NGS	IGHV analyses				Karyotype	FISH
		CD5	CD10	CD23	FMC7	CD22	CD79b	sIg	CD200		IGH clonality	IGHV subfaniles	IGHV somatic hypermutation status	IGHV status analyses methods		trisomy 12	del(13q14.2)	del(11q22.3)	del(17p13.1)
B0128161120	non-assessable	positive	negative	positive	negative	n/a	bright	positive	positive	MYD88	n/a	n/a	n/a	n/a	n/a	negative	n/a	n/a	negative
B0128161308	classic CLL/SLL	positive	negative	positive	negative	n/a	negative	negative	positive	DNMT3A, TP53	monoclonal rearrangement detected	IGHV7-4-1*2	no hypermutated IGHV status detected	NGS	46,XY	n/a	n/a	n/a	positive
B0128179484	classic CLL/SLL	positive	negative	positive	negative	n/a	dim	positive	positive	DNMT3A, NOTCH1, RUNX1	monoclonal rearrangement detected	IGHV3-23*1	hypermutated IGHV status detected	sanger	46,XY	negative	n/a	negative	negative
B0128186852	classic CLL/SLL	positive	negative	positive	negative	n/a	negative	positive	positive	negative	monoclonal rearrangement detected	IGHV3-7*3	hypermutated IGHV status detected	sanger	46,XY	negative	n/a	n/a	n/a
B0128189061	classic CLL/SLL	positive	negative	positive	negative	n/a	negative	positive	positive	CBL	n/a	n/a	n/a	n/a	n/a	n/a	n/a	n/a	n/a
B0128202238	classic CLL/SLL	positive	negative	positive	negative	n/a	negative	negative	n/a	negative	n/a	n/a	n/a	n/a	46,XX	n/a	n/a	negative	n/a
B0128204910	classic CLL/SLL	positive	negative	positive	negative	n/a	negative	negative	positive	negative	n/a	n/a	n/a	n/a	46,XY	n/a	n/a	n/a	n/a
B0128210245	non-assessable	positive	negative	positive	negative	n/a	bright	positive	positive	XPO1, IRF4, WT1	monoclonal rearrangement detected	IGHV4-39*1	no hypermutated IGHV status detected	NGS	46,XY	positive	n/a	negative	negative
B0128211765	classic CLL/SLL	positive	negative	positive	negative	n/a	negative	negative	positive	SF3B1	n/a	n/a	n/a	n/a	n/a	n/a	n/a	n/a	negative
B0128212055	atypical CLL/SLL	positive	negative	positive	positive	n/a	negative	positive	positive	TNFAIP3, IRF8	monoclonal rearrangement detected	IGHV3-21*1	no hypermutated IGHV status detected	NGS	46,XX	positive	negative	negative	negative
B0128212062	non-assessable	positive	negative	positive	negative	n/a	bright	positive	positive	CXCR4, BRAF	monoclonal rearrangement detected	IGHV1-24*1	no hypermutated IGHV status detected	NGS	46,XY	positive	n/a	negative	negative
B0128215495	classic CLL/SLL	positive	negative	positive	negative	n/a	negative	negative	positive	TP53	monoclonal rearrangement detected	IGHV3-74*1	hypermutated IGHV status detected	NGS	n/a	n/a	n/a	n/a	negative
B0128221152	classic CLL/SLL	positive	negative	positive	negative	n/a	negative	negative	positive	DNMT3A, TET2	monoclonal rearrangement detected	IGHV3-7*1	hypermutated IGHV status detected	NGS	46,XY,del(20)(q12)/46,XY	n/a	n/a	n/a	n/a
B0128226351	classic CLL/SLL	positive	negative	positive	negative	n/a	negative	negative	positive	SF3B1	n/a	n/a	n/a	n/a	46,XY	negative	n/a	negative	negative
B0128231376	classic CLL/SLL	positive	negative	positive	negative	n/a	negative	negative	positive	DNMT3A, APC	monoclonal rearrangement detected	IGHV1-2*2	hypermutated IGHV status detected	NGS	46,XY	n/a	n/a	n/a	negative
B0128231377	atypical CLL/SLL	positive	negative	positive	positive	n/a	bright	positive	negative	VHL, MYD88	n/a	n/a	n/a	n/a	46,XY	n/a	n/a	n/a	negative
B0128232570	classic CLL/SLL	positive	negative	positive	negative	n/a	dim	positive	positive	SF3B1	n/a	n/a	n/a	n/a	n/a	n/a	n/a	n/a	n/a
B0128238035	classic CLL/SLL	positive	negative	positive	negative	n/a	bright	negative	n/a	MYD88 L265P, BRCA2, CD79A	monoclonal rearrangement detected	non-assessable	non-assessable	sanger	46,XY	n/a	n/a	n/a	n/a
B0128239146	classic CLL/SLL	positive	negative	positive	negative	n/a	negative	positive	positive	RUNX1	monoclonal rearrangement detected	IGHV4-34*1	hypermutated IGHV status detected	NGS	n/a	n/a	n/a	n/a	negative
B0128239535	classic CLL/SLL	positive	negative	positive	negative	negative	negative	positive	n/a	MYD88 L265P, DIS3	monoclonal rearrangement detected	IGHV2-5*2	hypermutated IGHV status detected	sanger	n/a	n/a	n/a	n/a	n/a
B0128615202	classic CLL/SLL	positive	negative	positive	negative	n/a	negative	positive	n/a	negative	monoclonal rearrangement detected	IGHV2-5*2	hypermutated IGHV status detected	sanger	n/a	n/a	n/a	n/a	n/a
B0128615798	classic CLL/SLL	positive	negative	positive	negative	n/a	negative	positive	n/a	CARD11, BLM	n/a	n/a	n/a	n/a	n/a	n/a	n/a	n/a	n/a
B0128819013	classic CLL/SLL	positive	negative	positive	negative	n/a	negative	negative	n/a	CBL	monoclonal rearrangement detected	IGHV3-7*3	hypermutated IGHV status detected	NGS	46,XY	n/a	n/a	n/a	n/a
B0128819146	classic CLL/SLL	positive	negative	positive	negative	n/a	negative	positive	n/a	KMT2D, IRF8, CD79B	monoclonal rearrangement detected	IGHV3-66*4	hypermutated IGHV status detected	NGS	46,XY	n/a	n/a	n/a	n/a
B0128819328	classic CLL/SLL	positive	negative	positive	negative	n/a	dim	positive	positive	GNB1, SF3B1, NOTCH1	monoclonal rearrangement detected	IGHV3-53*1	hypermutated IGHV status detected	NGS	46,XY	n/a	n/a	n/a	n/a
B0128819579	classic CLL/SLL	positive	negative	positive	negative	n/a	negative	negative	positive	NOTCH1	monoclonal rearrangement detected	IGHV4-34*1	hypermutated IGHV status detected	NGS	n/a	n/a	n/a	n/a	n/a
B0128819598	classic CLL/SLL	positive	negative	positive	negative	n/a	negative	positive	positive	JAK3	monoclonal rearrangement detected	IGHV3-73*2	hypermutated IGHV status detected	NGS	n/a	n/a	n/a	n/a	n/a
B0128825026	classic CLL/SLL	positive	negative	positive	negative	n/a	negative	positive	positive	SUZ12	n/a	n/a	n/a	n/a	46,XY	n/a	n/a	n/a	n/a
B0128825099	classic CLL/SLL	positive	negative	positive	negative	n/a	negative	negative	positive	SETD2, FBXW7, NOTCH1, TP53, ASXL1, BCOR	monoclonal rearrangement detected	IGHV3-30*18	no hypermutated IGHV status detected	NGS	46,XX	n/a	n/a	n/a	n/a
B0128825398	classic CLL/SLL	positive	negative	positive	negative	n/a	negative	positive	positive	ARID1A, SETD2, IRF4, TP53	monoclonal rearrangement detected	IGHV1-69*1/IGHV3-11*1	no hypermutated IGHV status detected	NGS	n/a	n/a	n/a	n/a	n/a
B0128843456	classic CLL/SLL	positive	negative	positive	negative	n/a	negative	positive	negative	TET2	n/a	n/a	n/a	n/a	n/a	n/a	n/a	n/a	n/a
B0128844817	classic CLL/SLL	positive	negative	positive	negative	n/a	bright	negative	positive	ATM	monoclonal rearrangement detected	IGHV4-39*1	no hypermutated IGHV status detected	sanger	46,XY	n/a	n/a	n/a	n/a
B0128851639	classic CLL/SLL	positive	negative	positive	negative	n/a	negative	negative	positive	BCL2	n/a	n/a	n/a	n/a	n/a	n/a	n/a	n/a	n/a
B0135351314	classic CLL/SLL	positive	negative	positive	negative	n/a	negative	negative	negative	BIRC3	no monoclonal rearrangements detected	/	/	sanger	46,XX	positive	n/a	negative	negative
B0135351316	classic CLL/SLL	positive	negative	positive	negative	n/a	negative	negative	n/a	GNB1, SF3B1, TP53	monoclonal rearrangement detected	non-assessable	non-assessable	sanger	46,XY	negative	n/a	n/a	n/a
B0135408473	classic CLL/SLL	positive	negative	positive	negative	n/a	negative	negative	n/a	negative	monoclonal rearrangement detected	IGHV3-11*1	hypermutated IGHV status detected	sanger	n/a	n/a	n/a	n/a	n/a
B0136156633	classic CLL/SLL	positive	negative	positive	negative	n/a	dim	positive	n/a	FBXW7, KMT2D	monoclonal rearrangement detected	IGHV4-34*1	hypermutated IGHV status detected	sanger	46,XX	positive	n/a	positive	negative
B0136799619	classic CLL/SLL	positive	negative	positive	negative	n/a	dim	negative	n/a	FAT1	monoclonal rearrangement detected	IGHV3-23*1	hypermutated IGHV status detected	sanger	n/a	negative	n/a	negative	negative
B0136907850	classic CLL/SLL	positive	negative	positive	negative	n/a	negative	positive	n/a	SF3B1, NOTCH1	n/a	n/a	n/a	n/a	n/a	n/a	n/a	n/a	n/a
B0137630869	non-assessable	positive	negative	positive	negative	n/a	bright	positive	positive	TET2	monoclonal rearrangement detected	IGHV3-33*1	no hypermutated IGHV status detected	NGS	n/a	n/a	n/a	n/a	n/a
B0138023326	atypical CLL/SLL	positive	negative	positive	positive	n/a	bright	positive	n/a	MYD88	monoclonal rearrangement detected	IGHV4-30-4*1	hypermutated IGHV status detected	sanger	46,XY	n/a	n/a	negative	negative
B0138236310	non-assessable	positive	negative	positive	negative	n/a	bright	positive	n/a	KRAS, TP53	monoclonal rearrangement detected	IGHV1-69*1	no hypermutated IGHV status detected	sanger	46,XY	negative	n/a	negative	positive
B0138239477	classic CLL/SLL	positive	negative	positive	negative	n/a	dim	positive	n/a	ARID1A, XPO1, ARID1B, ATM, ZRSR2	monoclonal rearrangement detected	IGHV1-3*1	no hypermutated IGHV status detected	sanger	46,XX	n/a	n/a	n/a	n/a
B0138239692	non-assessable	positive	negative	positive	negative	n/a	bright	positive	n/a	CXCR4, KMT2D, TP53	monoclonal rearrangement detected	IGHV3-30*18	hypermutated IGHV status detected	sanger	42,X,+X,-Y,-4,-8,-12,add(14)(q32),-15,-18,+mar/46,XY	negative	n/a	negative	positive
B0138364448	classic CLL/SLL	positive	negative	positive	negative	n/a	negative	negative	n/a	negative	monoclonal rearrangement detected	IGHV3-23*1	hypermutated IGHV status detected	sanger	n/a	negative	n/a	negative	negative
B0138422943	classic CLL/SLL	positive	negative	positive	negative	n/a	negative	negative	n/a	TP53, IKZF3, JAK3, BCOR	n/a	n/a	n/a	n/a	n/a	positive	n/a	negative	positive
B0139558040	non-assessable	positive	negative	positive	negative	n/a	bright	positive	positive	ETV6	monoclonal rearrangement detected	IGHV1-69*4	no hypermutated IGHV status detected	sanger	n/a	positive	n/a	negative	negative
B0139585079	atypical CLL/SLL	positive	negative	positive	positive	n/a	bright	positive	n/a	MYD88	n/a	n/a	n/a	n/a	46,XY	n/a	n/a	n/a	n/a
B0139630898	classic CLL/SLL	positive	negative	positive	negative	n/a	negative	negative	n/a	BIRC3, TP53	n/a	n/a	n/a	n/a	n/a	n/a	n/a	n/a	n/a
B0139692697	classic CLL/SLL	positive	negative	positive	negative	n/a	negative	negative	n/a	CCND3, BCL2	n/a	n/a	n/a	n/a	46,XY	n/a	n/a	n/a	negative
B0139718821	classic CLL/SLL	positive	negative	positive	negative	n/a	dim	positive	n/a	negative	n/a	n/a	n/a	n/a	46,XY	negative	n/a	positive	negative
B0139734219	non-assessable	positive	negative	positive	positive	n/a	bright	negative	negative	negative	n/a	n/a	n/a	n/a	47,XY,t(2;18)(p13;q23),+12/47,idem,t(12;14)(q24.3;q11.2)/46,XY	positive	n/a	negative	negative
B0139866936	classic CLL/SLL	positive	negative	positive	negative	n/a	negative	positive	positive	negative	monoclonal rearrangement detected	IGHV3-9*1	hypermutated IGHV status detected	sanger	46,XY	negative	n/a	n/a	n/a
B0139916931	classic CLL/SLL	positive	negative	positive	negative	n/a	bright	negative	n/a	negative	monoclonal rearrangement detected	non-assessable	non-assessable	sanger	46,XY	n/a	n/a	n/a	n/a
B0139940745	classic CLL/SLL	positive	negative	positive	negative	n/a	negative	negative	n/a	negative	monoclonal rearrangement detected	IGHV3-53*1	hypermutated IGHV status detected	sanger	n/a	negative	n/a	negative	negative
B0141184290	classic CLL/SLL	positive	negative	positive	negative	n/a	negative	positive	positive	TP53	monoclonal rearrangement detected	IGHV2-70*1	hypermutated IGHV status detected	NGS	46,XY	negative	n/a	negative	positive
B0141190165	classic CLL/SLL	positive	negative	positive	negative	n/a	negative	positive	positive	MYD88 L265P	monoclonal rearrangement detected	IGHV3-15*1	hypermutated IGHV status detected	sanger	46,XY	n/a	n/a	n/a	n/a
B0141190167	classic CLL/SLL	positive	negative	positive	negative	n/a	negative	negative	positive	PTPN11, CREBBP	monoclonal rearrangement detected	IGHV3-15*1	hypermutated IGHV status detected	sanger	n/a	n/a	n/a	n/a	n/a
B0141190203	atypical CLL/SLL	positive	negative	positive	positive	n/a	bright	positive	negative	negative	monoclonal rearrangement detected	IGHV1-3*2	hypermutated IGHV status detected	sanger	n/a	n/a	n/a	n/a	n/a
B0141190351	classic CLL/SLL	positive	negative	positive	negative	n/a	bright	negative	positive	SF3B1, SETD2, ATM	monoclonal rearrangement detected	IGHV3-23*1	hypermutated IGHV status detected	sanger	n/a	n/a	n/a	n/a	n/a
B0141314901	classic CLL/SLL	positive	negative	positive	negative	n/a	negative	positive	positive	SF3B1, ATM	monoclonal rearrangement detected	IGHV3-9*1	no hypermutated IGHV status detected	sanger	n/a	negative	n/a	negative	negative
B0141404089	non-assessable	positive	negative	positive	negative	n/a	bright	positive	n/a	MYD88, JAK2	n/a	n/a	n/a	n/a	46,XY	negative	n/a	negative	negative
B0142081987	non-assessable	positive	negative	positive	negative	n/a	bright	positive	positive	FBXW7, KRAS, KMT2D	monoclonal rearrangement detected	IGHV4-30-4*1	hypermutated IGHV status detected	sanger	46,XY	positive	n/a	n/a	negative
B0142099675	atypical CLL/SLL	positive	negative	positive	positive	n/a	negative	positive	negative	BCL10, NOTCH2, MYD88 L265P, KMT2D, CD79A	monoclonal rearrangement detected	IGHV3-72*1	hypermutated IGHV status detected	NGS	n/a	n/a	n/a	n/a	n/a
B0142099781	non-assessable	positive	negative	positive	negative	n/a	bright	positive	positive	FAT1, NOTCH1, BIRC3	monoclonal rearrangement detected	IGHV4-39*1	no hypermutated IGHV status detected	NGS	46,XY	n/a	n/a	n/a	negative
B0142100006	non-assessable	positive	negative	positive	negative	n/a	bright	positive	n/a	RELN, NOTCH1, BIRC3	n/a	n/a	n/a	n/a	46,XY	n/a	n/a	n/a	n/a
B0142269277	classic CLL/SLL	positive	negative	positive	negative	n/a	negative	negative	positive	MYD88 L265P	n/a	n/a	n/a	n/a	46,XY	negative	n/a	negative	negative
B0142269363	classic CLL/SLL	positive	negative	positive	negative	n/a	bright	negative	positive	TET2, TP53, BCOR	n/a	n/a	n/a	n/a	n/a	n/a	n/a	n/a	negative
B0142365316	non-assessable	positive	negative	n/a	n/a	n/a	n/a	n/a	n/a	ASXL1	n/a	n/a	n/a	n/a	46,XY	n/a	n/a	n/a	negative
B0142677783	classic CLL/SLL	positive	negative	positive	negative	n/a	bright	negative	n/a	MYD88	n/a	n/a	n/a	n/a	n/a	n/a	n/a	n/a	negative
B0143384115	n/a	n/a	n/a	n/a	n/a	n/a	n/a	n/a	n/a	NOTCH1, KMT2D	no monoclonal rearrangements detected	/	/	sanger	n/a	n/a	n/a	n/a	n/a
B0143384711	n/a	n/a	n/a	n/a	n/a	n/a	n/a	n/a	n/a	ASXL1	monoclonal rearrangement detected	IGHV3-33*1	no hypermutated IGHV status detected	NGS	n/a	n/a	n/a	n/a	n/a
B0143779043	n/a	n/a	n/a	n/a	n/a	n/a	n/a	n/a	n/a	XPO1, NOTCH1, ATM	monoclonal rearrangement detected	IGHV3-23*3	no hypermutated IGHV status detected	NGS	n/a	n/a	n/a	n/a	n/a
B0143779096	n/a	n/a	n/a	n/a	n/a	n/a	n/a	n/a	n/a	SF3B1	monoclonal rearrangement detected	IGHV4-61*1/IGHV4-61*3	non-assessable	NGS	n/a	n/a	n/a	n/a	n/a
B0144525047	classic CLL/SLL	positive	negative	positive	negative	n/a	negative	negative	n/a	negative	monoclonal rearrangement detected	IGHV3-21*1	hypermutated IGHV status detected	NGS	46,XX	negative	n/a	negative	n/a
B0144535866	n/a	n/a	n/a	n/a	n/a	n/a	n/a	n/a	n/a	DNMT3A, SGK1, KMT2D, PPM1D	monoclonal rearrangement detected	IGHV4-34*1	hypermutated IGHV status detected	sanger	46,XX	n/a	n/a	n/a	n/a
B0144535871	classic CLL/SLL	positive	negative	positive	negative	n/a	negative	negative	n/a	SF3B1, CARD11, BIRC3	monoclonal rearrangement detected	IGHV3-53*1	hypermutated IGHV status detected	sanger	n/a	n/a	n/a	n/a	n/a
B0144557014	classic CLL/SLL	positive	negative	positive	negative	n/a	negative	positive	positive	NOTCH1, TP53	monoclonal rearrangement detected	IGHV2-5*1	no hypermutated IGHV status detected	NGS	n/a	n/a	n/a	n/a	n/a
B0144557077	classic CLL/SLL	positive	negative	positive	negative	n/a	negative	negative	negative	SF3B1, BRAF	monoclonal rearrangement detected	IGHV1-69*1/IGHV3-15*1	no hypermutated IGHV status detected	NGS	n/a	n/a	n/a	n/a	n/a
B0144565559	classic CLL/SLL	positive	negative	positive	negative	n/a	negative	positive	positive	NSD2, NOTCH1, BIRC3	n/a	n/a	n/a	n/a	n/a	n/a	n/a	n/a	negative
B0144580604	classic CLL/SLL	positive	negative	positive	negative	n/a	dim	negative	positive	FBXW7	monoclonal rearrangement detected	IGHV2-5*10	hypermutated IGHV status detected	NGS	n/a	n/a	n/a	n/a	n/a
B0144580907	classic CLL/SLL	positive	negative	positive	negative	n/a	dim	positive	n/a	DNMT3A	monoclonal rearrangement detected	IGHV4-34*2	hypermutated IGHV status detected	NGS	46,XX	n/a	n/a	n/a	n/a
B0144604541	classic CLL/SLL	positive	negative	positive	negative	n/a	negative	positive	n/a	SF3B1, TP53	n/a	n/a	n/a	n/a	n/a	n/a	n/a	n/a	n/a
B0144612955	classic CLL/SLL	positive	negative	positive	negative	n/a	bright	negative	positive	JAK3	monoclonal rearrangement detected	IGHV3-15*1	hypermutated IGHV status detected	NGS	n/a	negative	n/a	negative	negative
B0144675348	classic CLL/SLL	positive	negative	positive	negative	n/a	negative	negative	n/a	NSD2, JAK2, NOTCH1, TP53	monoclonal rearrangement detected	IGHV3-15*1	no hypermutated IGHV status detected	sanger	n/a	negative	n/a	negative	negative
B0144684356	classic CLL/SLL	positive	negative	positive	negative	n/a	negative	negative	n/a	SF3B1	monoclonal rearrangement detected	IGHV3-7*1	no hypermutated IGHV status detected	sanger	46,XY	negative	n/a	negative	negative
B0144733867	classic CLL/SLL	positive	negative	positive	negative	n/a	dim	negative	positive	BIRC3	monoclonal rearrangement detected	IGHV3-49*4/IGHV3-23*1	no hypermutated IGHV status detected	NGS	n/a	n/a	n/a	n/a	n/a
B0144795182	atypical CLL/SLL	positive	negative	positive	positive	n/a	bright	positive	n/a	NSD2, CCND1, ATM, KMT2D, TP53	n/a	n/a	n/a	n/a	46,XY	n/a	n/a	n/a	n/a
B0144823731	classic CLL/SLL	positive	negative	positive	negative	n/a	negative	negative	positive	SF3B1, KRAS, TP53	monoclonal rearrangement detected	IGHV3-74*1	no hypermutated IGHV status detected	sanger	n/a	n/a	n/a	n/a	n/a
B0145010964	classic CLL/SLL	positive	negative	positive	negative	n/a	dim	negative	positive	negative	monoclonal rearrangement detected	IGHV2-5*1	hypermutated IGHV status detected	sanger	n/a	n/a	n/a	n/a	n/a
B0145018798	classic CLL/SLL	positive	negative	positive	negative	n/a	negative	negative	n/a	BLM	n/a	n/a	n/a	n/a	n/a	n/a	n/a	n/a	n/a
B0145018833	classic CLL/SLL	positive	negative	positive	negative	n/a	dim	negative	positive	TP53	monoclonal rearrangement detected	non-assessable	non-assessable	sanger	n/a	n/a	n/a	n/a	n/a
B0145724652	classic CLL/SLL	positive	negative	positive	negative	n/a	negative	negative	n/a	ID3	n/a	n/a	n/a	n/a	46,XX	n/a	n/a	n/a	n/a
B0145916278	classic CLL/SLL	positive	negative	positive	negative	n/a	negative	negative	n/a	SF3B1	monoclonal rearrangement detected	IGHV3-21*1	hypermutated IGHV status detected	NGS	46,XX	negative	n/a	negative	negative
B0145917450	classic CLL/SLL	positive	negative	positive	negative	n/a	negative	positive	n/a	negative	n/a	n/a	n/a	n/a	46,XY	negative	n/a	negative	negative
B0146058201	classic CLL/SLL	positive	negative	positive	negative	n/a	dim	negative	n/a	ATM	n/a	n/a	n/a	n/a	n/a	n/a	n/a	n/a	n/a
B0146160120	classic CLL/SLL	positive	negative	positive	negative	negative	negative	negative	positive	DNMT3A, TP53	monoclonal rearrangement detected	IGHV1-2*2	hypermutated IGHV status detected	NGS	n/a	n/a	n/a	n/a	n/a
B0146229678	classic CLL/SLL	positive	negative	positive	negative	n/a	negative	positive	positive	JAK1, SF3B1, ATM, IKZF3	monoclonal rearrangement detected	IGHV3-74*1/IGHV3-48*4	hypermutated IGHV status detected	NGS	46,XY,del(11)(q21)/46,idem,add(1)(p32)	negative	n/a	positive	negative
B0146331633	classic CLL/SLL	positive	negative	positive	negative	n/a	negative	negative	positive	negative	monoclonal rearrangement detected	IGHV4-31*3	hypermutated IGHV status detected	NGS	n/a	n/a	n/a	n/a	n/a
B0147710035	classic CLL/SLL	positive	negative	positive	negative	n/a	negative	negative	n/a	TP53	n/a	n/a	n/a	n/a	n/a	n/a	n/a	n/a	n/a
B0147710040	classic CLL/SLL	positive	negative	positive	positive	n/a	dim	negative	n/a	MYD88	monoclonal rearrangement detected	non-assessable	non-assessable	sanger	n/a	n/a	n/a	n/a	n/a
B0148970391	classic CLL/SLL	positive	negative	negative	negative	n/a	negative	negative	n/a	MYD88, TP53	monoclonal rearrangement detected	IGHV3-48*3	hypermutated IGHV status detected	NGS	n/a	negative	n/a	n/a	negative
B0149736949	classic CLL/SLL	positive	negative	positive	negative	n/a	negative	positive	n/a	negative	n/a	n/a	n/a	n/a	n/a	negative	n/a	negative	negative
B0149752253	classic CLL/SLL	positive	negative	positive	negative	n/a	negative	positive	positive	negative	n/a	n/a	n/a	n/a	46,XX	negative	n/a	negative	negative
B0149846628	atypical CLL/SLL	negative	negative	positive	positive	bright	bright	positive	n/a	MYD88, MYC	no monoclonal rearrangements detected	/	/	NGS	46,XX	n/a	n/a	n/a	n/a
B0150006990	non-assessable	positive	negative	positive	negative	n/a	bright	positive	positive	IRF4, CARD11, NOTCH1, MAP2K1	n/a	n/a	n/a	n/a	46,XY	negative	n/a	negative	negative
B0150289386	atypical CLL/SLL	positive	negative	positive	positive	n/a	bright	positive	positive	negative	n/a	n/a	n/a	n/a	46,XY	n/a	n/a	negative	negative
B0150313946	classic CLL/SLL	positive	negative	positive	negative	n/a	negative	positive	n/a	ARID2, TP53	n/a	n/a	n/a	n/a	46,XY	n/a	n/a	n/a	positive
B0150548357	classic CLL/SLL	positive	negative	positive	negative	n/a	negative	positive	n/a	NOTCH1	n/a	n/a	n/a	n/a	n/a	n/a	n/a	n/a	n/a
B0150549170	classic CLL/SLL	positive	negative	positive	negative	n/a	negative	negative	positive	EZH2, ATM	monoclonal rearrangement detected	IGHV5-10-1*3	hypermutated IGHV status detected	sanger	n/a	n/a	n/a	n/a	n/a
B0150666780	classic CLL/SLL	positive	negative	positive	negative	n/a	negative	positive	positive	DNMT3A	monoclonal rearrangement detected	IGHV3-48*3	hypermutated IGHV status detected	NGS	46,XY	n/a	n/a	n/a	n/a
B0150679579	non-assessable	positive	negative	positive	negative	n/a	bright	positive	positive	TRAF3, SRSF2	monoclonal rearrangement detected	IGHV4-34*3	hypermutated IGHV status detected	NGS	n/a	positive	n/a	negative	negative
B0150683550	classic CLL/SLL	positive	negative	positive	negative	n/a	negative	positive	positive	XPO1, ATM	n/a	n/a	n/a	n/a	n/a	n/a	n/a	n/a	n/a
B0151520195	classic CLL/SLL	positive	negative	positive	negative	n/a	negative	negative	n/a	GNB1, MYD88 L265P, TET2, NOTCH1	monoclonal rearrangement detected	IGHV3-48*3/IGHV3-66*1	no hypermutated IGHV status detected	NGS	n/a	n/a	n/a	n/a	n/a
B0152029312	classic CLL/SLL	positive	negative	positive	negative	n/a	bright	negative	n/a	BCL2	n/a	n/a	n/a	n/a	n/a	n/a	n/a	n/a	n/a
B0153354358	classic CLL/SLL	positive	negative	positive	negative	n/a	negative	negative	positive	CCND1, SRSF2, SETBP1, ASXL1, KDM6A	n/a	n/a	n/a	n/a	46,XY	n/a	n/a	n/a	n/a
B0154479971	classic CLL/SLL	positive	negative	positive	negative	n/a	negative	negative	positive	negative	monoclonal rearrangement detected	IGHV4-59*2	hypermutated IGHV status detected	NGS	n/a	n/a	n/a	n/a	n/a
B0154809702	classic CLL/SLL	positive	negative	positive	negative	n/a	negative	negative	positive	DNMT3A, APC, NOTCH1, TP53, IKZF3, ASXL1	monoclonal rearrangement detected	IGHV3-43*2	no hypermutated IGHV status detected	NGS	n/a	n/a	n/a	negative	n/a
B0154841686	classic CLL/SLL	positive	negative	positive	negative	n/a	dim	negative	positive	negative	monoclonal rearrangement detected	IGHV3-66*1	hypermutated IGHV status detected	NGS	n/a	n/a	n/a	n/a	negative
B0154857169	classic CLL/SLL	positive	negative	positive	negative	n/a	dim	negative	n/a	ARID1B, NOTCH1, BIRC3, DIS3, PPM1D	n/a	n/a	n/a	n/a	46,XY	n/a	n/a	n/a	n/a
B0155063401	classic CLL/SLL	positive	negative	positive	negative	n/a	negative	negative	positive	MYC, KRAS	n/a	n/a	n/a	n/a	46,XX,add(14)(q24)/46,XX	n/a	n/a	n/a	n/a
B0155394470	classic CLL/SLL	positive	negative	positive	negative	n/a	negative	positive	n/a	SF3B1, NOTCH1	monoclonal rearrangement detected	IGHV4-61*2	no hypermutated IGHV status detected	NGS	n/a	n/a	n/a	n/a	n/a
B0155460317	classic CLL/SLL	positive	negative	positive	negative	n/a	negative	negative	positive	negative	monoclonal rearrangement detected	IGHV4-4*7	hypermutated IGHV status detected	NGS	46,XY	n/a	n/a	n/a	negative
B0155484465	non-assessable	positive	negative	positive	positive	n/a	bright	negative	positive	APC, KRAS, TP53, BCL2	monoclonal rearrangement detected	IGHV3-33*5	hypermutated IGHV status detected	NGS	n/a	negative	n/a	negative	negative
B0155484466	non-assessable	positive	negative	positive	negative	n/a	bright	positive	positive	negative	monoclonal rearrangement detected	IGHV4-61*1	no hypermutated IGHV status detected	NGS	n/a	negative	n/a	negative	negative
B0155584493	non-assessable	positive	negative	positive	negative	n/a	bright	positive	n/a	negative	n/a	n/a	n/a	n/a	46,XY	n/a	n/a	n/a	n/a
B0155689584	classic CLL/SLL	positive	negative	positive	negative	n/a	bright	negative	positive	TP53	monoclonal rearrangement detected	IGHV1-3*1	hypermutated IGHV status detected	NGS	46,XY	negative	n/a	n/a	n/a
B0155729663	n/a	n/a	n/a	n/a	n/a	n/a	n/a	n/a	n/a	BRAF	monoclonal rearrangement detected	IGHV1-3*1	no hypermutated IGHV status detected	NGS	n/a	positive	negative	positive	negative
B0156948344	classic CLL/SLL	positive	negative	positive	negative	n/a	negative	negative	n/a	ARID1A, FBXW7, DDX41, BCL2	monoclonal rearrangement detected	IGHV3-33*1	hypermutated IGHV status detected	NGS	n/a	n/a	n/a	n/a	n/a
B0157189020	classic CLL/SLL	positive	negative	positive	negative	n/a	negative	positive	positive	BRAF, FBXW7, BRAF V600E	n/a	n/a	n/a	n/a	47,XY,+12/46,XY	positive	n/a	negative	negative
B0161022987	classic CLL/SLL	positive	negative	positive	negative	n/a	negative	negative	negative	FBXW7, DNMT3A, NOTCH1	monoclonal rearrangement detected	IGHV1-8*2	no hypermutated IGHV status detected	NGS	n/a	n/a	n/a	n/a	negative
B0161302860	non-assessable	positive	negative	positive	negative	n/a	bright	positive	positive	KMT2D	monoclonal rearrangement detected	IGHV4-61*2	hypermutated IGHV status detected	NGS	46,XY	positive	n/a	negative	negative
B0161737836	classic CLL/SLL	positive	negative	positive	negative	n/a	negative	negative	positive	negative	monoclonal rearrangement detected	IGHV4-59*8	hypermutated IGHV status detected	NGS	46,XY	negative	n/a	negative	negative
B0161782449	classic CLL/SLL	positive	negative	positive	negative	n/a	bright	negative	positive	TP53	monoclonal rearrangement detected	IGHV3-49*3/IGHV3-23*1	no hypermutated IGHV status detected	NGS	n/a	n/a	n/a	n/a	n/a
B0161874346	non-assessable	positive	n/a	n/a	n/a	n/a	n/a	n/a	n/a	SF3B1, SETD2, NOTCH1, ATM	monoclonal rearrangement detected	IGHV1-3*1	no hypermutated IGHV status detected	NGS	n/a	negative	n/a	positive	negative
B0161874447	n/a	n/a	n/a	n/a	n/a	n/a	n/a	n/a	n/a	NOTCH1, BIRC3	monoclonal rearrangement detected	IGHV7-4-1*2	no hypermutated IGHV status detected	NGS	n/a	positive	n/a	negative	negative
B0168180841	n/a	n/a	n/a	n/a	n/a	n/a	n/a	n/a	n/a	negative	n/a	n/a	n/a	n/a	46,XY	negative	n/a	negative	negative
B0168184690	classic CLL/SLL	positive	negative	positive	negative	n/a	negative	positive	positive	ATM, FOXO1	monoclonal rearrangement detected	IGHV4-61*2	hypermutated IGHV status detected	NGS	n/a	negative	n/a	positive	negative
B0168184850	n/a	n/a	n/a	n/a	n/a	n/a	n/a	n/a	n/a	BIRC3, TP53, JAK3	monoclonal rearrangement detected	IGHV4-34*1	hypermutated IGHV status detected	NGS	47,XX,+12	n/a	n/a	n/a	negative
B0169916172	classic CLL/SLL	positive	negative	positive	negative	n/a	negative	positive	positive	SF3B1, TET2	monoclonal rearrangement detected	IGHV3-33*3	hypermutated IGHV status detected	NGS	46,XY	n/a	n/a	n/a	n/a
B0169927341	classic CLL/SLL	positive	negative	positive	negative	n/a	negative	negative	positive	ASXL1	n/a	n/a	n/a	n/a	n/a	n/a	n/a	n/a	negative
B0169943801	classic CLL/SLL	positive	negative	positive	negative	n/a	negative	negative	positive	ASXL1	monoclonal rearrangement detected	IGHV2-5*10	hypermutated IGHV status detected	NGS	n/a	n/a	n/a	n/a	n/a
B0169944338	classic CLL/SLL	positive	negative	positive	negative	n/a	negative	positive	positive	negative	monoclonal rearrangement detected	IGHV4-61*2	hypermutated IGHV status detected	NGS	45,X,-Y	n/a	n/a	n/a	n/a
B0169951828	classic CLL/SLL	positive	negative	positive	negative	n/a	negative	positive	positive	SF3B1, ASXL1	monoclonal rearrangement detected	IGHV3-21*1	hypermutated IGHV status detected	NGS	46,XX	negative	n/a	negative	negative
B0170055674	non-assessable	positive	negative	positive	negative	n/a	bright	positive	positive	IRF4, JAK2, TP53	monoclonal rearrangement detected	IGHV4-34*1	no hypermutated IGHV status detected	NGS	46,XX	positive	n/a	negative	positive
B0170427216	classic CLL/SLL	positive	negative	positive	negative	n/a	negative	negative	positive	BRAF, NOTCH1, TP53	monoclonal rearrangement detected	IGHV3-30*4	no hypermutated IGHV status detected	NGS	46,XY	n/a	n/a	n/a	n/a
B0172860684	classic CLL/SLL	positive	negative	positive	negative	n/a	negative	negative	positive	negative	monoclonal rearrangement detected	IGHV4-59*8	hypermutated IGHV status detected	NGS	n/a	negative	positive	negative	negative
B0172884408	atypical CLL/SLL	positive	negative	negative	negative	n/a	bright	positive	negative	MYD88, KMT2C	n/a	n/a	n/a	n/a	46,XY	n/a	n/a	n/a	negative
B0172931506	classic CLL/SLL	positive	negative	positive	negative	n/a	negative	positive	positive	FBXW7, BIRC3	n/a	n/a	n/a	n/a	49,XY,+7,+8,+12	n/a	n/a	n/a	n/a
B0173024878	non-assessable	positive	negative	positive	negative	n/a	bright	positive	positive	ATM, BLM	n/a	n/a	n/a	n/a	n/a	n/a	n/a	n/a	n/a
B0173042898	non-assessable	positive	negative	positive	negative	n/a	bright	positive	positive	NOTCH1	n/a	n/a	n/a	n/a	47,XX,+?12/46,XX	n/a	n/a	negative	n/a
B0173067559	classic CLL/SLL	positive	negative	positive	negative	n/a	negative	negative	positive	BIRC3	monoclonal rearrangement detected	IGHV3-23*1	hypermutated IGHV status detected	NGS	46,XY	negative	n/a	negative	negative
B0173067586	classic CLL/SLL	positive	negative	positive	negative	n/a	negative	negative	positive	KMT2D	monoclonal rearrangement detected	IGHV1-3*1	hypermutated IGHV status detected	NGS	46,XY	negative	n/a	negative	negative
B0175743671	classic CLL/SLL	positive	negative	positive	positive	n/a	dim	negative	negative	MYD88	monoclonal rearrangement detected	IGHV3-48*2/IGHV3-23*1	hypermutated IGHV status detected	NGS	n/a	n/a	n/a	n/a	n/a
B0176493782	classic CLL/SLL	positive	negative	positive	negative	n/a	negative	negative	positive	TP53	n/a	n/a	n/a	n/a	n/a	n/a	n/a	n/a	n/a
B0176510236	classic CLL/SLL	positive	negative	positive	negative	n/a	negative	negative	positive	MYD88 L265P, JAK2	n/a	n/a	n/a	n/a	n/a	n/a	n/a	n/a	n/a
B0176839572	classic CLL/SLL	positive	negative	positive	negative	n/a	negative	negative	positive	CXCR4, MYD88	monoclonal rearrangement detected	IGHV3-23*3	hypermutated IGHV status detected	NGS	46,XX	n/a	n/a	n/a	negative
B0177008217	classic CLL/SLL	positive	negative	positive	negative	n/a	negative	negative	positive	SF3B1, TP53	monoclonal rearrangement detected	IGHV3-66*4	hypermutated IGHV status detected	NGS	n/a	negative	n/a	negative	negative
B0177046740	classic CLL/SLL	positive	negative	positive	negative	n/a	negative	negative	positive	negative	monoclonal rearrangement detected	IGHV3-21*1	hypermutated IGHV status detected	NGS	46,XX	negative	n/a	negative	negative
B0182985563	classic CLL/SLL	positive	negative	positive	negative	n/a	negative	positive	positive	negative	n/a	n/a	n/a	n/a	n/a	n/a	n/a	n/a	n/a
B0183031148	classic CLL/SLL	positive	negative	positive	negative	n/a	negative	positive	positive	ARID1A, SF3B1	monoclonal rearrangement detected	IGHV6-1*1	hypermutated IGHV status detected	NGS	n/a	n/a	n/a	n/a	negative
B0183584715	classic CLL/SLL	positive	negative	positive	negative	n/a	negative	negative	positive	negative	monoclonal rearrangement detected	IGHV3-66*2	hypermutated IGHV status detected	NGS	46,XX	n/a	n/a	n/a	negative
B0185717051	classic CLL/SLL	positive	negative	positive	negative	n/a	negative	positive	positive	negative	no monoclonal rearrangements detected	/	/	NGS	n/a	negative	n/a	negative	negative
B0185729575	atypical CLL/SLL	positive	negative	positive	positive	bright	bright	negative	negative	MYD88, NOTCH1, RUNX1	n/a	n/a	n/a	n/a	n/a	negative	n/a	negative	negative
B0185938975	classic CLL/SLL	positive	negative	positive	negative	n/a	dim	negative	positive	SF3B1, TP53	n/a	n/a	n/a	n/a	n/a	n/a	n/a	n/a	n/a
B0186009796	classic CLL/SLL	positive	negative	positive	negative	n/a	negative	positive	positive	SF3B1, ATM, TRAF3, IKZF3	monoclonal rearrangement detected	IGHV3-53*4	no hypermutated IGHV status detected	NGS	46,XY	n/a	n/a	n/a	n/a
B0186009816	classic CLL/SLL	positive	negative	positive	negative	n/a	dim	positive	positive	BCL2	monoclonal rearrangement detected	IGHV3-33*5	no hypermutated IGHV status detected	NGS	47,XY,+12,add(14)(32),add(18)(q23)	n/a	n/a	n/a	n/a
B0186009924	classic CLL/SLL	positive	negative	positive	negative	n/a	negative	negative	positive	BRAF	n/a	n/a	n/a	n/a	n/a	n/a	n/a	n/a	n/a
B0186080109	classic CLL/SLL	positive	negative	positive	negative	n/a	negative	positive	positive	ATM	monoclonal rearrangement detected	IGHV3-23*1/IGHV4-59*8	hypermutated IGHV status detected	NGS	46,XY	n/a	n/a	negative	negative
B0186087452	classic CLL/SLL	positive	negative	positive	negative	n/a	negative	negative	positive	TP53, IKZF3	n/a	n/a	n/a	n/a	n/a	n/a	n/a	n/a	n/a
B0186129296	classic CLL/SLL	positive	negative	positive	negative	n/a	negative	negative	positive	SF3B1, TP53	n/a	n/a	n/a	n/a	45,XY,-10,add(17)(p11.2)/46,XY	negative	n/a	negative	positive
B0186392664	classic CLL/SLL	positive	negative	positive	negative	n/a	negative	negative	positive	TET2	monoclonal rearrangement detected	IGHV1-2*4	no hypermutated IGHV status detected	NGS	n/a	n/a	n/a	n/a	n/a
B0186401728	non-assessable	positive	negative	positive	positive	n/a	bright	negative	negative	MYD88	monoclonal rearrangement detected	IGHV3-64*1	hypermutated IGHV status detected	NGS	46,XY	negative	n/a	negative	negative
B0192072599	n/a	n/a	n/a	n/a	n/a	n/a	n/a	n/a	n/a	negative	monoclonal rearrangement detected	IGHV1-69*1	no hypermutated IGHV status detected	NGS	n/a	positive	n/a	negative	negative
B0192774541	classic CLL/SLL	positive	negative	positive	negative	n/a	negative	positive	positive	APC, ATM	monoclonal rearrangement detected	IGHV3-23*1	no hypermutated IGHV status detected	NGS	n/a	n/a	n/a	n/a	n/a
B0193778964	classic CLL/SLL	positive	negative	positive	negative	n/a	bright	negative	positive	TET2, BRAF, DIS3	n/a	n/a	n/a	n/a	45,X,-Y/46,XY	n/a	n/a	n/a	negative
B0196506324	classic CLL/SLL	positive	negative	positive	negative	n/a	negative	positive	positive	SF3B1, ATM	n/a	n/a	n/a	n/a	n/a	n/a	n/a	n/a	n/a
B0313794856	atypical CLL/SLL	positive	negative	positive	negative	bright	bright	positive	positive	NRAS, FBXW7, KMT2D	monoclonal rearrangement detected	IGHV4-59*1	hypermutated IGHV status detected	sanger	46,XX	n/a	n/a	n/a	negative
B0313897315	atypical CLL/SLL	positive	negative	positive	negative	bright	bright	positive	positive	negative	no monoclonal rearrangements detected	/	/	sanger	n/a	n/a	n/a	n/a	n/a
B0313979760	non-assessable	positive	negative	positive	negative	n/a	n/a	positive	positive	CARD11	monoclonal rearrangement detected	IGHV4-34*1	hypermutated IGHV status detected	sanger	n/a	n/a	n/a	n/a	n/a
B0313980246	classic CLL/SLL	positive	negative	positive	negative	bright	negative	negative	positive	ATM	monoclonal rearrangement detected	IGHV5-51*1	hypermutated IGHV status detected	sanger	n/a	n/a	n/a	n/a	n/a
B0314254560	classic CLL/SLL	positive	negative	positive	negative	negative	negative	positive	positive	negative	monoclonal rearrangement detected	IGHV4-59*1	hypermutated IGHV status detected	sanger	46,XY	negative	negative	positive	negative
B0314451406	classic CLL/SLL	positive	negative	positive	negative	bright	negative	positive	positive	FBXW7, ATM	n/a	n/a	n/a	n/a	46,XX	n/a	n/a	n/a	n/a
B0314943267	classic CLL/SLL	positive	negative	positive	negative	bright	negative	negative	positive	KRAS	n/a	n/a	n/a	n/a	46,XX,del(14)(q24)	n/a	n/a	n/a	n/a
B0318352778	classic CLL/SLL	positive	negative	positive	negative	bright	dim	positive	positive	MYD88	monoclonal rearrangement detected	IGHV3-74*1	hypermutated IGHV status detected	NGS	46,XY	n/a	n/a	n/a	n/a
B0318881250	classic CLL/SLL	positive	negative	positive	negative	bright	bright	negative	positive	NOTCH1, KRAS	monoclonal rearrangement detected	IGHV7-4-1*2	no hypermutated IGHV status detected	sanger	47,XY,+12	n/a	n/a	n/a	n/a
B0318922672	classic CLL/SLL	positive	negative	positive	negative	bright	negative	negative	positive	GNB1, ARID1A, BTG1	monoclonal rearrangement detected	IGHV4-38-2*2	no hypermutated IGHV status detected	sanger	46,XY	negative	negative	negative	negative
B0319678321	classic CLL/SLL	positive	negative	negative	negative	bright	negative	negative	positive	SETD2, CREBBP, ASXL1	n/a	n/a	n/a	n/a	48,XY,+3,+18/46,XY	n/a	n/a	n/a	n/a
B0324813708	classic CLL/SLL	positive	negative	positive	negative	negative	negative	positive	positive	NOTCH1, ATM	monoclonal rearrangement detected	IGHV7-4-1*2	no hypermutated IGHV status detected	NGS	46,XY,der(11;12)(p15;q13)/46,idem,t(5;15)(q36;q12q14)	n/a	n/a	n/a	n/a
B0340143010	atypical CLL/SLL	positive	negative	positive	negative	bright	bright	positive	positive	MYD88, BIRC3	monoclonal rearrangement detected	IGHV4-34*1	hypermutated IGHV status detected	NGS	46,XX	n/a	n/a	n/a	n/a
B0404063316	non-assessable	positive	negative	positive	negative	n/a	n/a	positive	positive	negative	n/a	n/a	n/a	n/a	46,XX	negative	negative	negative	negative
B0404063330	classic CLL/SLL	positive	negative	positive	negative	negative	n/a	positive	positive	CCND3	n/a	n/a	n/a	n/a	46,XX	n/a	n/a	n/a	n/a
B0404063584	classic CLL/SLL	positive	negative	positive	negative	dim	n/a	positive	positive	SF3B1, ATM	n/a	n/a	n/a	n/a	46,XX	n/a	n/a	n/a	n/a
B0405121454	non-assessable	positive	negative	positive	negative	n/a	bright	positive	positive	JAK1, NOTCH1	monoclonal rearrangement detected	non-assessable	non-assessable	sanger	46,XY	n/a	n/a	n/a	n/a
B0405121455	non-assessable	positive	negative	positive	negative	n/a	n/a	positive	positive	negative	n/a	n/a	n/a	n/a	46,XX	negative	negative	negative	negative
B0405134247	classic CLL/SLL	positive	negative	positive	negative	negative	n/a	positive	positive	DIS3, TP53, ASXL1	n/a	n/a	n/a	n/a	46,XY	n/a	n/a	n/a	n/a
B0405134348	classic CLL/SLL	positive	negative	positive	negative	negative	bright	positive	positive	negative	n/a	n/a	n/a	n/a	46,XY	n/a	n/a	n/a	n/a
B0405148745	non-assessable	positive	negative	positive	negative	n/a	n/a	positive	n/a	KRAS	monoclonal rearrangement detected	IGHV3-74*1	hypermutated IGHV status detected	sanger	47,XY,+12/46,XY	positive	negative	negative	n/a
B0405202459	non-assessable	positive	negative	positive	negative	n/a	n/a	positive	n/a	XPO1, ARID1B	monoclonal rearrangement detected	IGHV3-11*4	no hypermutated IGHV status detected	sanger	46,XY	n/a	n/a	n/a	n/a
B0405353869	non-assessable	positive	negative	positive	negative	n/a	n/a	positive	n/a	RELN, ATM, KRAS, TP53	monoclonal rearrangement detected	IGHV3-23*1	no hypermutated IGHV status detected	sanger	45,XY,-8,add(14)(q32),add(18)(p11.3),del(19)(q13.3),?der(21)t(8;21)(q13;p11.2)X2	n/a	n/a	n/a	positive
B0405363883	classic CLL/SLL	positive	negative	positive	negative	negative	n/a	positive	positive	negative	monoclonal rearrangement detected	IGHV3-7*1	hypermutated IGHV status detected	sanger	n/a	negative	negative	negative	negative
B0405364407	non-assessable	positive	negative	positive	positive	n/a	n/a	negative	positive	negative	n/a	n/a	n/a	n/a	46,XY	negative	negative	positive	negative
B0405373556	classic CLL/SLL	positive	negative	positive	negative	negative	n/a	positive	n/a	TET2, KMT2D	monoclonal rearrangement detected	IGHV3-72*1	hypermutated IGHV status detected	sanger	46,XX	n/a	n/a	n/a	n/a
B0405373809	classic CLL/SLL	positive	negative	positive	negative	negative	n/a	positive	positive	BCL2	n/a	n/a	n/a	n/a	46,XY	n/a	n/a	n/a	n/a
B0405373823	classic CLL/SLL	positive	negative	positive	negative	negative	n/a	positive	positive	negative	n/a	n/a	n/a	n/a	46,XX	n/a	n/a	n/a	n/a
B0405374914	atypical CLL/SLL	positive	negative	negative	negative	negative	n/a	positive	positive	negative	monoclonal rearrangement detected	IGHV3-48*3	hypermutated IGHV status detected	sanger	n/a	n/a	n/a	n/a	n/a
B0405455796	non-assessable	positive	negative	positive	negative	n/a	n/a	positive	n/a	negative	n/a	n/a	n/a	n/a	46,XY	positive	negative	negative	negative
B0405557780	non-assessable	positive	negative	positive	negative	n/a	n/a	positive	positive	CCND3, TP53, SRSF2	n/a	n/a	n/a	n/a	41~45,XY,-3,add(7)(q31),add(9)(p21),add(16)(q24),add(17)(p11.2),-18,add(19)(p13.3)/46,XY	n/a	n/a	n/a	n/a
B0405588729	atypical CLL/SLL	positive	negative	negative	negative	dim	n/a	positive	positive	TET2	no monoclonal rearrangements detected	/	/	sanger	46,XX	n/a	n/a	n/a	n/a
B0405717887	classic CLL/SLL	positive	negative	positive	positive	negative	n/a	negative	positive	NOTCH1	monoclonal rearrangement detected	IGHV3-30*18	hypermutated IGHV status detected	sanger	46,XY	n/a	n/a	n/a	n/a
B0406021984	classic CLL/SLL	positive	negative	positive	negative	bright	negative	positive	positive	ATM, KRAS	monoclonal rearrangement detected	IGHV3-23*1	hypermutated IGHV status detected	sanger	n/a	negative	negative	negative	negative
B0406155079	non-assessable	positive	negative	positive	negative	bright	n/a	positive	positive	DNMT3A	n/a	n/a	n/a	n/a	46,XY	n/a	n/a	n/a	n/a
B0406250380	non-assessable	positive	negative	positive	negative	bright	n/a	positive	n/a	BRAF	monoclonal rearrangement detected	IGHV1-69*1	no hypermutated IGHV status detected	sanger	47,XY,del(11)(q21q23),+12,add(22)(q13)/47,idem,-22,+mar/46,XY	n/a	n/a	positive	negative
B0406263437	non-assessable	positive	negative	positive	negative	bright	n/a	positive	positive	negative	monoclonal rearrangement detected	IGHV3-7*1	hypermutated IGHV status detected	sanger	46,XY	negative	negative	negative	negative
B0406299973	classic CLL/SLL	positive	negative	positive	negative	dim	n/a	positive	positive	negative	n/a	n/a	n/a	n/a	46,XY	negative	positive	negative	negative
B0406561371	non-assessable	positive	negative	positive	negative	bright	n/a	positive	positive	TET2, KDM6A	n/a	n/a	n/a	n/a	46,XX	n/a	n/a	negative	n/a
B0406723255	classic CLL/SLL	positive	negative	positive	negative	negative	negative	positive	positive	SF3B1, TP53	monoclonal rearrangement detected	IGHV3-7*3	hypermutated IGHV status detected	sanger	46,XX,i(17)(q10)/46,idem,add(22)(q13)/46,XX	n/a	n/a	n/a	n/a
B0406959281	classic CLL/SLL	positive	negative	positive	negative	negative	negative	positive	positive	TET2, ATM, TP53	monoclonal rearrangement detected	non-assessable	non-assessable	sanger	45,X,-Y/46,XY	n/a	negative	n/a	negative
B0407521822	classic CLL/SLL	positive	negative	positive	negative	bright	n/a	negative	positive	CREBBP	monoclonal rearrangement detected	IGHV4-34*1	hypermutated IGHV status detected	sanger	46,XY	negative	negative	negative	negative
B0407798436	atypical CLL/SLL	positive	negative	negative	positive	bright	bright	positive	positive	NRAS, SETD2, ATM	n/a	n/a	n/a	n/a	46,XX	n/a	n/a	n/a	n/a
B0407896691	atypical CLL/SLL	positive	negative	positive	negative	bright	bright	positive	positive	TET2, KMT2D, TP53, JAK3	n/a	n/a	n/a	n/a	46,XX	n/a	n/a	n/a	n/a
B0407904311	classic CLL/SLL	positive	negative	positive	negative	dim	bright	positive	positive	MYD88 L265P	monoclonal rearrangement detected	IGHV3-23*1	hypermutated IGHV status detected	sanger	46,XY	n/a	n/a	n/a	n/a
B0408440383	classic CLL/SLL	positive	negative	positive	negative	negative	negative	positive	positive	TP53	monoclonal rearrangement detected	IGHV1-2*4	no hypermutated IGHV status detected	sanger	46,XY,add(18)(q12)/46,XY	negative	negative	negative	negative
B0408790223	classic CLL/SLL	positive	negative	positive	negative	bright	negative	positive	positive	DNMT3A, SF3B1, TET2, ATM	monoclonal rearrangement detected	non-assessable	non-assessable	sanger	n/a	n/a	n/a	negative	negative
B0409176390	classic CLL/SLL	positive	negative	positive	negative	negative	negative	positive	positive	TP53, DNMT3A	monoclonal rearrangement detected	IGHV3-23*1	hypermutated IGHV status detected	sanger	46,XX	n/a	n/a	n/a	negative
B0409431509	classic CLL/SLL	positive	negative	positive	negative	dim	negative	positive	positive	SF3B1, TP53	monoclonal rearrangement detected	IGHV1-69*1	no hypermutated IGHV status detected	sanger	43~45,XX,add(4)(p16),add(9)(p24),add(12)(q24.1),del(17)(p11.2),+mar1,inc	n/a	n/a	n/a	n/a
B0410411392	atypical CLL/SLL	positive	negative	positive	negative	bright	bright	positive	positive	NOTCH1	monoclonal rearrangement detected	non-assessable	non-assessable	sanger	46,XX	n/a	n/a	n/a	n/a
B0410580023	classic CLL/SLL	positive	negative	positive	negative	negative	bright	positive	positive	NOTCH1	monoclonal rearrangement detected	IGHV3-21*6	hypermutated IGHV status detected	sanger	46,XY	negative	negative	negative	negative
B0411007780	classic CLL/SLL	positive	negative	positive	negative	negative	bright	positive	positive	TET2, ASXL1	monoclonal rearrangement detected	IGHV3-48*3	no hypermutated IGHV status detected	sanger	46,XY,add(2)(p13),add(11)(q13)	n/a	n/a	n/a	n/a
B0510902333	non-assessable	positive	negative	positive	negative	bright	n/a	positive	positive	negative	monoclonal rearrangement detected	IGHV3-30*18	hypermutated IGHV status detected	NGS	46,XX	negative	negative	negative	negative
B0511211355	non-assessable	positive	negative	positive	negative	n/a	n/a	positive	positive	ATM, KMT2D	n/a	n/a	n/a	n/a	46,XY	n/a	n/a	n/a	n/a
B0512164370	non-assessable	positive	negative	positive	negative	n/a	n/a	positive	positive	IRF4, ASXL1, BTK	n/a	n/a	n/a	n/a	46,XY,del(20)(q11.2)/46,XY	negative	n/a	negative	negative
B0512196329	non-assessable	positive	negative	positive	negative	bright	n/a	positive	positive	BRAF V600E, KRAS, DNMT3A, ATM, TP53, BTK, BRAF	n/a	n/a	n/a	n/a	44~46,XY,add(1)(q32),-7,add(7)(p22),-8,-9,add(9)(q22),add(10)(p12),add(13)(q22),add(14)(q22),+mar1~mar3	n/a	n/a	n/a	n/a
B0512312290	non-assessable	positive	negative	positive	negative	n/a	n/a	positive	positive	negative	n/a	n/a	n/a	n/a	n/a	n/a	n/a	n/a	n/a
B0512858863	non-assessable	positive	negative	positive	negative	n/a	n/a	positive	positive	KMT2D, BCL2, ASXL1	n/a	n/a	n/a	n/a	n/a	n/a	n/a	n/a	n/a
B0514504862	non-assessable	positive	negative	positive	negative	bright	n/a	positive	positive	NRAS, JAK3	monoclonal rearrangement detected	IGHV1-69*1	no hypermutated IGHV status detected	NGS	n/a	n/a	n/a	n/a	n/a
B0514511857	classic CLL/SLL	positive	negative	positive	negative	n/a	bright	negative	n/a	TP53	monoclonal rearrangement detected	IGHV4-39*7	no hypermutated IGHV status detected	NGS	46,XY	n/a	n/a	negative	negative
B0515127787	classic CLL/SLL	positive	negative	positive	negative	dim	n/a	positive	positive	NOTCH1	n/a	n/a	n/a	n/a	46,XX	n/a	n/a	n/a	n/a
B0515506945	classic CLL/SLL	positive	negative	positive	negative	n/a	negative	negative	n/a	NOTCH2, SETD2, BIRC3	n/a	n/a	n/a	n/a	n/a	n/a	n/a	n/a	n/a
B0516068453	non-assessable	positive	negative	positive	negative	bright	n/a	positive	positive	KMT2D	n/a	n/a	n/a	n/a	46,XY	positive	negative	negative	negative
B0516588997	classic CLL/SLL	positive	negative	positive	negative	negative	bright	positive	positive	KDM6A	n/a	n/a	n/a	n/a	46,XY	n/a	n/a	n/a	n/a
B0516591987	atypical CLL/SLL	positive	negative	positive	negative	bright	bright	positive	positive	DNMT3A, CCND3	n/a	n/a	n/a	n/a	46,XY	n/a	n/a	n/a	n/a
B0520062366	classic CLL/SLL	positive	negative	positive	positive	n/a	dim	negative	positive	JAK2	monoclonal rearrangement detected	IGHV3-7*3	hypermutated IGHV status detected	NGS	46,X,-X,+12/46,XX	n/a	n/a	n/a	n/a
B0520062513	non-assessable	positive	negative	positive	negative	n/a	bright	positive	positive	ID3, PIM1	monoclonal rearrangement detected	IGHV3-33*6	hypermutated IGHV status detected	NGS	46,XY,add(13)(q12)/46,idem,add(3)(q29)/46,XY	n/a	n/a	n/a	n/a
B0520536038	classic CLL/SLL	positive	negative	positive	negative	dim	bright	positive	positive	TRAF3	n/a	n/a	n/a	n/a	n/a	n/a	n/a	n/a	n/a
B0520536201	classic CLL/SLL	positive	negative	positive	negative	bright	negative	positive	positive	negative	monoclonal rearrangement detected	IGHV4-34*2	hypermutated IGHV status detected	NGS	n/a	n/a	n/a	n/a	n/a
B0520783865	classic CLL/SLL	positive	negative	positive	negative	negative	negative	positive	positive	negative	n/a	n/a	n/a	n/a	n/a	n/a	n/a	n/a	n/a
B0521450790	classic CLL/SLL	positive	negative	positive	negative	bright	negative	positive	positive	NOTCH1	monoclonal rearrangement detected	IGHV1-3*1	hypermutated IGHV status detected	NGS	46,XX	positive	positive	negative	negative
B0524401056	classic CLL/SLL	positive	negative	positive	negative	negative	negative	positive	positive	SF3B1, NOTCH1	monoclonal rearrangement detected	IGHV3-11*4	hypermutated IGHV status detected	NGS	46,XY	n/a	negative	negative	negative
B0524401638	classic CLL/SLL	positive	negative	positive	negative	negative	dim	positive	positive	negative	monoclonal rearrangement detected	IGHV3-23*1	hypermutated IGHV status detected	NGS	n/a	negative	positive	negative	negative
B0524445269	classic CLL/SLL	positive	negative	positive	negative	n/a	negative	positive	positive	negative	n/a	n/a	n/a	n/a	n/a	n/a	n/a	n/a	n/a
B0524449837	classic CLL/SLL	positive	negative	positive	negative	negative	negative	positive	positive	negative	n/a	n/a	n/a	n/a	46,XY	n/a	n/a	n/a	n/a
B0525578002	classic CLL/SLL	positive	negative	positive	negative	negative	bright	positive	positive	NOTCH1, ATM, TP53	monoclonal rearrangement detected	IGHV3-23*1	no hypermutated IGHV status detected	NGS	n/a	n/a	n/a	n/a	n/a
B0616827024	classic CLL/SLL	positive	negative	positive	negative	n/a	negative	positive	n/a	KIT	monoclonal rearrangement detected	IGHV3-23*1	hypermutated IGHV status detected	NGS	46,XX	n/a	n/a	n/a	n/a
B0616827035	classic CLL/SLL	positive	negative	positive	negative	n/a	negative	negative	positive	MYD88, ATM	n/a	n/a	n/a	n/a	46,XX	n/a	n/a	n/a	n/a
B0616827290	classic CLL/SLL	positive	negative	positive	negative	bright	negative	positive	positive	BRAF	monoclonal rearrangement detected	IGHV3-7*1	hypermutated IGHV status detected	sanger	46,XX	n/a	n/a	n/a	n/a
B0616829024	classic CLL/SLL	positive	negative	positive	negative	n/a	negative	positive	n/a	TET2	monoclonal rearrangement detected	IGHV1-18*1	hypermutated IGHV status detected	NGS	n/a	negative	positive	negative	negative
B0616875246	classic CLL/SLL	positive	negative	positive	negative	n/a	negative	positive	positive	negative	n/a	n/a	n/a	n/a	46,XY	n/a	n/a	n/a	negative
B0619435932	classic CLL/SLL	positive	negative	positive	negative	n/a	bright	negative	n/a	FBXW7, KMT2D	monoclonal rearrangement detected	IGHV4-34*1	hypermutated IGHV status detected	sanger	46,XY	n/a	n/a	n/a	n/a
B0619553157	classic CLL/SLL	positive	negative	positive	negative	n/a	bright	negative	n/a	BRAF	n/a	n/a	n/a	n/a	n/a	n/a	n/a	n/a	n/a
B0619569949	classic CLL/SLL	positive	negative	positive	negative	n/a	negative	positive	n/a	VHL	monoclonal rearrangement detected	IGHV3-30*4	hypermutated IGHV status detected	sanger	46,XX	n/a	n/a	n/a	n/a
B0620607754	classic CLL/SLL	positive	negative	positive	negative	n/a	negative	negative	n/a	IRF8	n/a	n/a	n/a	n/a	n/a	n/a	n/a	n/a	n/a
B0622072255	classic CLL/SLL	positive	negative	positive	negative	n/a	negative	negative	n/a	CARD11, TP53, ATRX	n/a	n/a	n/a	n/a	46,XY	n/a	n/a	n/a	n/a
B0623200733	n/a	n/a	n/a	n/a	n/a	n/a	n/a	n/a	n/a	KRAS, SETD2, NSD2, TP53	monoclonal rearrangement detected	IGHV1-69*1	no hypermutated IGHV status detected	NGS	n/a	n/a	n/a	negative	positive
B0623790334	classic CLL/SLL	positive	negative	positive	negative	n/a	negative	positive	n/a	SF3B1	n/a	n/a	n/a	n/a	n/a	n/a	n/a	n/a	n/a
B0623937364	classic CLL/SLL	positive	negative	positive	negative	n/a	bright	negative	n/a	negative	monoclonal rearrangement detected	IGHV3-7*1	hypermutated IGHV status detected	NGS	46,XY	negative	negative	negative	negative
B0623937641	classic CLL/SLL	positive	negative	positive	negative	n/a	bright	negative	positive	SF3B1, TET2	monoclonal rearrangement detected	IGHV3-48*2	hypermutated IGHV status detected	NGS	46,XY	negative	positive	negative	negative
B0624162929	non-assessable	positive	negative	positive	negative	n/a	bright	positive	positive	ID3, KMT2D, TP53	monoclonal rearrangement detected	IGHV4-34*1	hypermutated IGHV status detected	NGS	46,XY	n/a	positive	negative	n/a
B0624633953	classic CLL/SLL	positive	negative	positive	negative	n/a	negative	positive	positive	KMT2D	monoclonal rearrangement detected	IGHV4-34*2	hypermutated IGHV status detected	NGS	n/a	n/a	n/a	negative	negative
B0625306094	non-assessable	positive	negative	positive	negative	n/a	n/a	positive	n/a	negative	monoclonal rearrangement detected	IGHV4-34*2	hypermutated IGHV status detected	NGS	46,XX	n/a	n/a	n/a	n/a
B0627023818	atypical CLL/SLL	positive	negative	positive	positive	bright	negative	positive	positive	negative	n/a	n/a	n/a	n/a	46,XY	negative	positive	negative	negative
B0628763872	atypical CLL/SLL	positive	negative	positive	negative	bright	bright	positive	positive	TET2, KMT2D	n/a	n/a	n/a	n/a	47,XY,+12,add(12)(q24)x2/47,idem,del(13)(q12q14)/46,XY	n/a	n/a	n/a	n/a
B0630049904	classic CLL/SLL	positive	negative	positive	negative	dim	negative	negative	positive	SF3B1, PALB2, CD79B	monoclonal rearrangement detected	IGHV5-51*1	hypermutated IGHV status detected	sanger	46,XX	negative	negative	negative	negative
B0630368606	n/a	n/a	n/a	n/a	n/a	n/a	n/a	n/a	n/a	SF3B1, ATM	monoclonal rearrangement detected	IGHV3-23*1	hypermutated IGHV status detected	sanger	n/a	negative	negative	positive	n/a
B0632737703	classic CLL/SLL	positive	negative	positive	positive	bright	negative	negative	positive	MYD88 L265P, BCL2, MYD88	n/a	n/a	n/a	n/a	46,XY	n/a	n/a	n/a	n/a
B0632859634	classic CLL/SLL	positive	negative	positive	negative	bright	negative	positive	positive	TET2, FBXW7, BIRC3, CREBBP, BCOR	monoclonal rearrangement detected	IGHV1-69*1	no hypermutated IGHV status detected	sanger	n/a	n/a	n/a	n/a	n/a
B0633888984	atypical CLL/SLL	positive	negative	positive	positive	bright	bright	negative	positive	IRF4, CCND3, KMT2D	monoclonal rearrangement detected	IGHV3-74*1	hypermutated IGHV status detected	sanger	n/a	positive	negative	negative	negative
B0634391534	classic CLL/SLL	positive	negative	positive	negative	bright	dim	negative	positive	MYD88	monoclonal rearrangement detected	IGHV3-49*4/IGHV3-7*1	hypermutated IGHV status detected	NGS	46,XY	n/a	n/a	n/a	n/a
B0638860140	classic CLL/SLL	positive	negative	positive	negative	bright	negative	positive	positive	SF3B1	monoclonal rearrangement detected	IGHV3-30*18	hypermutated IGHV status detected	NGS	46,XX	n/a	n/a	n/a	n/a
B0639848257	classic CLL/SLL	positive	negative	positive	negative	n/a	negative	negative	positive	negative	monoclonal rearrangement detected	non-assessable	non-assessable	sanger	46,XX	negative	positive	negative	negative
B0703160123	classic CLL/SLL	positive	negative	positive	negative	negative	negative	negative	positive	negative	n/a	n/a	n/a	n/a	46,XY	n/a	n/a	negative	negative
B0703212513	non-assessable	positive	negative	n/a	n/a	n/a	n/a	positive	n/a	XPO1, TP53	n/a	n/a	n/a	n/a	46,XY	n/a	n/a	n/a	n/a
B0703814764	n/a	n/a	n/a	n/a	n/a	n/a	n/a	n/a	n/a	negative	n/a	n/a	n/a	n/a	46,XX	n/a	n/a	n/a	negative
B0704780114	classic CLL/SLL	positive	negative	positive	negative	bright	dim	positive	positive	BIRC3, TRAF3	n/a	n/a	n/a	n/a	46,XX	n/a	n/a	n/a	n/a
B0704909169	classic CLL/SLL	positive	negative	positive	negative	bright	negative	positive	positive	negative	monoclonal rearrangement detected	non-assessable	non-assessable	sanger	46,XY	n/a	n/a	n/a	n/a
B0705778980	classic CLL/SLL	positive	negative	positive	negative	bright	negative	positive	positive	KMT2C	monoclonal rearrangement detected	IGHV4-4*2	hypermutated IGHV status detected	sanger	46,XX	n/a	n/a	negative	negative
B0707827341	classic CLL/SLL	positive	negative	positive	negative	bright	negative	negative	positive	negative	monoclonal rearrangement detected	IGHV3-23*1	hypermutated IGHV status detected	NGS	46,XY	negative	positive	negative	negative
B0708535702	classic CLL/SLL	positive	negative	positive	negative	bright	negative	negative	positive	negative	n/a	n/a	n/a	n/a	46,XY,del(6)(q21q26),del(14)(q24)/47,XY,+12/46,XY	n/a	n/a	n/a	n/a
B0708793077	classic CLL/SLL	positive	negative	positive	negative	bright	negative	negative	positive	negative	monoclonal rearrangement detected	non-assessable	non-assessable	sanger	46,XY	n/a	n/a	n/a	n/a
B0708885819	atypical CLL/SLL	positive	negative	positive	negative	bright	bright	positive	positive	DNMT3A, TET2, PPM1D	monoclonal rearrangement detected	IGHV7-4-1*2	hypermutated IGHV status detected	sanger	46,XX,+1,der(1;7)(q10;p10)/46,XX	negative	negative	negative	negative
B0708902625	atypical CLL/SLL	positive	negative	positive	positive	bright	negative	positive	positive	MYD88 L265P, CREBBP	no monoclonal rearrangements detected	/	/	sanger	n/a	negative	negative	negative	negative
B0709386306	classic CLL/SLL	positive	negative	positive	negative	bright	negative	negative	positive	negative	monoclonal rearrangement detected	IGHV7-4-1*2	hypermutated IGHV status detected	sanger	46,XX	n/a	n/a	n/a	n/a
B0709478543	classic CLL/SLL	positive	negative	positive	negative	negative	negative	positive	positive	negative	monoclonal rearrangement detected	IGHV3-9*1	hypermutated IGHV status detected	sanger	n/a	n/a	n/a	n/a	n/a
B0803111641	n/a	n/a	n/a	n/a	n/a	n/a	n/a	n/a	n/a	DNMT3A, BIRC3, ATM	monoclonal rearrangement detected	IGHV3-74*1	hypermutated IGHV status detected	sanger	n/a	n/a	n/a	n/a	negative
B0803281830	classic CLL/SLL	positive	negative	positive	negative	negative	bright	positive	n/a	negative	monoclonal rearrangement detected	IGHV3-21*1	no hypermutated IGHV status detected	sanger	46,XY	n/a	n/a	n/a	n/a
B0803402336	atypical CLL/SLL	positive	negative	negative	positive	bright	bright	positive	positive	ARID1B, KMT2D, JAK3, ASXL1	monoclonal rearrangement detected	IGHV3-33*1	hypermutated IGHV status detected	sanger	46,XX	positive	n/a	negative	n/a
B0803528549	non-assessable	positive	negative	positive	negative	n/a	n/a	positive	positive	TP53, ASXL1	monoclonal rearrangement detected	IGHV1-69*1	no hypermutated IGHV status detected	sanger	46,XY	negative	negative	negative	positive
B0803579625	atypical CLL/SLL	positive	negative	positive	negative	bright	bright	positive	negative	CCND3, TP53	monoclonal rearrangement detected	IGHV1-8*1	hypermutated IGHV status detected	sanger	46,XX	negative	negative	negative	positive
B0803907127	classic CLL/SLL	positive	negative	positive	negative	negative	negative	positive	positive	ASXL1	n/a	n/a	n/a	n/a	46,XY	n/a	n/a	n/a	n/a
B0803941047	classic CLL/SLL	positive	negative	positive	negative	bright	negative	negative	positive	DNMT3A, ATM	n/a	n/a	n/a	n/a	46,XY	n/a	n/a	n/a	n/a
B0805413938	classic CLL/SLL	positive	negative	positive	negative	bright	negative	negative	positive	ARID2	monoclonal rearrangement detected	IGHV1-69*9	hypermutated IGHV status detected	NGS	46,XY,del(13)(q12q22)/46,idem,add(18)(p11.3)/46,idem,add(8)(q24.1)	n/a	n/a	n/a	negative
B0806590838	n/a	n/a	n/a	n/a	n/a	n/a	n/a	n/a	positive	BCL10, APC, TNFAIP3, IRF8, EP300	n/a	n/a	n/a	n/a	46,XY,dup(1)(q11q44)/46,XY	n/a	n/a	n/a	n/a
B0806746554	classic CLL/SLL	positive	negative	positive	negative	bright	negative	negative	positive	TP53, NOTCH1	monoclonal rearrangement detected	IGHV4-34*1	hypermutated IGHV status detected	NGS	46,XX	n/a	n/a	n/a	negative
B0807283232	classic CLL/SLL	positive	negative	positive	negative	n/a	dim	negative	positive	negative	monoclonal rearrangement detected	IGHV3-7*1	hypermutated IGHV status detected	NGS	46,XY	n/a	n/a	n/a	negative
B0807776615	classic CLL/SLL	positive	negative	positive	negative	bright	negative	negative	positive	JAK2, NF1	monoclonal rearrangement detected	IGHV3-15*1	hypermutated IGHV status detected	NGS	46,XY	negative	n/a	negative	n/a
B0807879601	classic CLL/SLL	positive	negative	positive	negative	bright	negative	negative	positive	negative	monoclonal rearrangement detected	IGHV3-7*1	hypermutated IGHV status detected	sanger	46,XX,i(12)(q10)/47,idem,+mar/46,XX	negative	negative	negative	negative
B0900304061	classic CLL/SLL	positive	negative	positive	negative	n/a	dim	negative	n/a	FBXO11, ARID1B	monoclonal rearrangement detected	IGHV4-34*1	no hypermutated IGHV status detected	sanger	46,XY,inv(9)(p11q13)c	n/a	n/a	n/a	n/a
B0901325195	classic CLL/SLL	positive	negative	positive	negative	dim	negative	positive	positive	negative	monoclonal rearrangement detected	IGHV3-20*3	hypermutated IGHV status detected	sanger	46,XY	n/a	positive	negative	negative
B0901662660	classic CLL/SLL	positive	negative	positive	negative	bright	negative	positive	positive	NOTCH1, BIRC3	monoclonal rearrangement detected	IGHV7-4-1*2	no hypermutated IGHV status detected	sanger	46,XX	positive	positive	positive	negative
B0902129864	classic CLL/SLL	positive	negative	positive	negative	negative	negative	negative	positive	NOTCH1, BCOR	n/a	n/a	n/a	n/a	47,XX,+12	n/a	n/a	n/a	n/a
B0902267784	classic CLL/SLL	positive	negative	positive	negative	bright	negative	negative	positive	PALB2	monoclonal rearrangement detected	IGHV4-34*2	hypermutated IGHV status detected	sanger	47,XY,+12/47,idem,del(6)(q21)/46,XY	positive	negative	negative	negative
B0902267895	classic CLL/SLL	positive	negative	positive	negative	bright	negative	positive	positive	negative	monoclonal rearrangement detected	IGHV3-13*4	no hypermutated IGHV status detected	sanger	46,XY	n/a	n/a	negative	negative
B0902323142	classic CLL/SLL	positive	negative	positive	negative	bright	negative	negative	positive	negative	monoclonal rearrangement detected	IGHV4-39*7	hypermutated IGHV status detected	sanger	46,XX	n/a	n/a	n/a	negative
B1005835126	classic CLL/SLL	positive	negative	positive	negative	dim	negative	positive	positive	TET2	monoclonal rearrangement detected	non-assessable	non-assessable	sanger	46,XX	n/a	n/a	n/a	n/a
B1005944516	atypical CLL/SLL	positive	negative	positive	negative	bright	bright	positive	positive	negative	monoclonal rearrangement detected	IGHV4-39*7	hypermutated IGHV status detected	sanger	n/a	n/a	n/a	n/a	n/a
B1006859296	atypical CLL/SLL	positive	negative	positive	positive	negative	bright	positive	positive	CCND3, BLM	monoclonal rearrangement detected	non-assessable	non-assessable	sanger	46,XY	n/a	n/a	n/a	n/a
B1007182027	classic CLL/SLL	positive	negative	positive	negative	dim	bright	positive	positive	FBXW7, IRF4, MYC	monoclonal rearrangement detected	non-assessable	non-assessable	sanger	46,XY	n/a	n/a	n/a	n/a
B1009376813	classic CLL/SLL	positive	negative	positive	negative	bright	negative	positive	positive	SF3B1, KDM6A	monoclonal rearrangement detected	IGHV3-11*1	no hypermutated IGHV status detected	NGS	46,XY,del(11)(q23)/46,XY	n/a	n/a	positive	negative
B1009660822	classic CLL/SLL	positive	negative	positive	negative	bright	negative	positive	positive	NOTCH1	no monoclonal rearrangements detected	/	/	NGS	47,XY,+12	n/a	n/a	n/a	n/a
B1011659053	classic CLL/SLL	positive	negative	positive	negative	bright	negative	negative	positive	CARD11, NOTCH1	n/a	n/a	n/a	n/a	46,XX	n/a	n/a	n/a	n/a
B1114595536	atypical CLL/SLL	positive	negative	positive	negative	bright	bright	positive	positive	ARID2, TP53	monoclonal rearrangement detected	IGHV4-39*3	hypermutated IGHV status detected	sanger	46,XY	n/a	n/a	n/a	n/a
B1114705051	classic CLL/SLL	positive	negative	positive	negative	negative	dim	positive	positive	CARD11	n/a	n/a	n/a	n/a	46,XY	n/a	n/a	n/a	n/a
B1115168900	classic CLL/SLL	positive	negative	positive	negative	bright	dim	positive	positive	NOTCH1	n/a	n/a	n/a	n/a	46,XX	n/a	n/a	n/a	n/a
B1115521439	classic CLL/SLL	positive	negative	positive	negative	bright	negative	negative	positive	negative	monoclonal rearrangement detected	IGHV3-11*4	hypermutated IGHV status detected	sanger	46,XX	n/a	n/a	n/a	n/a
B1115627079	n/a	n/a	n/a	n/a	n/a	n/a	n/a	n/a	n/a	JAK1, SF3B1, TET2	monoclonal rearrangement detected	IGHV1-2*2	no hypermutated IGHV status detected	sanger	46,XY	n/a	n/a	n/a	n/a
B1116552177	non-assessable	positive	negative	positive	negative	n/a	n/a	positive	positive	FBXW7, KMT2D, TRAF3	monoclonal rearrangement detected	IGHV3-7*1	hypermutated IGHV status detected	NGS	46,XY	n/a	n/a	n/a	n/a
B1116948005	classic CLL/SLL	positive	negative	positive	negative	bright	negative	positive	positive	NOTCH1, BIRC3	monoclonal rearrangement detected	IGHV4-39*1	no hypermutated IGHV status detected	sanger	46,XY	n/a	n/a	n/a	n/a
B1117024676	classic CLL/SLL	positive	negative	positive	negative	n/a	bright	negative	n/a	negative	n/a	n/a	n/a	n/a	46,XY	n/a	n/a	n/a	n/a
B1117933931	atypical CLL/SLL	positive	negative	positive	negative	bright	bright	positive	positive	CXCR4, KMT2D	monoclonal rearrangement detected	IGHV3-33*1	hypermutated IGHV status detected	sanger	n/a	n/a	n/a	n/a	n/a
B1119150282	classic CLL/SLL	positive	negative	positive	negative	bright	negative	positive	positive	CARD11	monoclonal rearrangement detected	IGHV4-34*1	hypermutated IGHV status detected	sanger	47,XY,+12/46,XY	n/a	n/a	n/a	negative
B1119814589	classic CLL/SLL	positive	negative	positive	negative	bright	negative	negative	positive	negative	monoclonal rearrangement detected	IGHV4-34*1	hypermutated IGHV status detected	sanger	46,XY	n/a	n/a	n/a	negative
B1121277907	classic CLL/SLL	positive	negative	positive	negative	n/a	negative	positive	positive	DNMT3A, MYD88 L265P, TET2, TNFAIP3, KMT2D	monoclonal rearrangement detected	IGHV3-20*4	hypermutated IGHV status detected	sanger	46,XY	n/a	n/a	n/a	negative
B1122533471	classic CLL/SLL	positive	negative	positive	negative	negative	negative	positive	positive	negative	monoclonal rearrangement detected	IGHV4-4*7	hypermutated IGHV status detected	NGS	46,XY	n/a	n/a	n/a	n/a
B1122997638	atypical CLL/SLL	positive	negative	positive	negative	bright	bright	positive	positive	FBXW7, NOTCH1, KRAS, DIS3	n/a	n/a	n/a	n/a	46,XX	n/a	n/a	n/a	n/a
B1205516388	non-assessable	positive	negative	positive	negative	n/a	bright	positive	n/a	MYD88 L265P	monoclonal rearrangement detected	IGHV3-66*3	hypermutated IGHV status detected	sanger	46,XY	n/a	n/a	n/a	n/a
B1205966480	classic CLL/SLL	positive	negative	positive	negative	n/a	negative	negative	n/a	KMT2D, BCOR	monoclonal rearrangement detected	non-assessable	non-assessable	sanger	n/a	n/a	n/a	n/a	n/a
B1206216915	classic CLL/SLL	positive	negative	positive	negative	n/a	dim	positive	positive	negative	n/a	n/a	n/a	n/a	n/a	negative	n/a	negative	negative
B1206297080	classic CLL/SLL	positive	negative	positive	negative	n/a	dim	negative	n/a	negative	monoclonal rearrangement detected	IGHV3-7*1	hypermutated IGHV status detected	sanger	n/a	n/a	n/a	n/a	negative
B1206366268	classic CLL/SLL	positive	negative	positive	negative	n/a	negative	negative	n/a	SETD2, NOTCH1, TP53	n/a	n/a	n/a	n/a	46,XX	n/a	n/a	n/a	n/a
B1206366639	classic CLL/SLL	positive	negative	positive	negative	n/a	bright	negative	n/a	FBXW7, BIRC3	monoclonal rearrangement detected	IGHV3-7*3	hypermutated IGHV status detected	sanger	46,XY	positive	n/a	negative	negative
B1206396612	classic CLL/SLL	positive	negative	positive	negative	n/a	negative	negative	n/a	SF3B1, ARID1B, KMT2D, TP53	monoclonal rearrangement detected	IGHV3-49*4	no hypermutated IGHV status detected	sanger	n/a	negative	negative	negative	positive
B1207114765	atypical CLL/SLL	positive	negative	positive	positive	n/a	dim	positive	n/a	negative	monoclonal rearrangement detected	IGHV4-34*1	hypermutated IGHV status detected	sanger	n/a	n/a	n/a	n/a	n/a
B1207169024	classic CLL/SLL	positive	negative	positive	negative	bright	negative	positive	positive	JAK2	monoclonal rearrangement detected	IGHV2-5*5	no hypermutated IGHV status detected	NGS	46,XY,add(6)(q15),add(11)(q21)	n/a	n/a	n/a	n/a
B1207182283	classic CLL/SLL	positive	negative	positive	negative	n/a	dim	negative	n/a	BRAF, NOTCH1	n/a	n/a	n/a	n/a	47,XY,+12/46,XY	n/a	n/a	n/a	n/a
B1207352544	atypical CLL/SLL	positive	negative	positive	negative	bright	bright	positive	positive	negative	n/a	n/a	n/a	n/a	n/a	n/a	n/a	n/a	n/a
B1207452980	classic CLL/SLL	positive	negative	positive	negative	n/a	negative	positive	n/a	JAK2, NOTCH1, KMT2D, BCOR	n/a	n/a	n/a	n/a	n/a	n/a	n/a	n/a	n/a
B1207979241	classic CLL/SLL	positive	negative	positive	negative	bright	negative	positive	positive	negative	monoclonal rearrangement detected	IGHV1-3*1	hypermutated IGHV status detected	NGS	46,XY	n/a	n/a	n/a	n/a
B1208009362	non-assessable	positive	negative	positive	positive	n/a	bright	negative	positive	MYD88, FAT1, IRF8	n/a	n/a	n/a	n/a	n/a	n/a	n/a	n/a	n/a
B1209128985	classic CLL/SLL	positive	negative	positive	negative	bright	negative	positive	positive	negative	monoclonal rearrangement detected	IGHV4-39*2	no hypermutated IGHV status detected	NGS	46,XX	n/a	n/a	n/a	n/a
B1209848266	classic CLL/SLL	positive	negative	positive	negative	bright	negative	negative	positive	NOTCH1	monoclonal rearrangement detected	IGHV3-11*1	hypermutated IGHV status detected	NGS	46,XX	n/a	n/a	n/a	n/a
B1209848604	classic CLL/SLL	positive	negative	positive	negative	bright	negative	positive	positive	KDM6A	monoclonal rearrangement detected	IGHV3-21*1	no hypermutated IGHV status detected	NGS	46,XY,del(6)(q13q23)	n/a	n/a	n/a	n/a
B1210522654	classic CLL/SLL	positive	negative	positive	negative	n/a	negative	negative	positive	ATM	monoclonal rearrangement detected	IGHV3-15*1	hypermutated IGHV status detected	sanger	45,XY,add(4)(q12),-21,add(22)(q13)/46,XY	n/a	n/a	n/a	negative
B1210706740	classic CLL/SLL	positive	negative	positive	negative	n/a	negative	negative	positive	NRAS	monoclonal rearrangement detected	IGHV3-43*1	no hypermutated IGHV status detected	NGS	47,XY,add(1)(q32),add(10)(q22),+12/47,XY,add(1)(q32),add(10)(q22),+mar	n/a	n/a	n/a	n/a
B1210724014	classic CLL/SLL	positive	negative	positive	negative	n/a	bright	negative	positive	negative	monoclonal rearrangement detected	IGHV4-34*1	no hypermutated IGHV status detected	NGS	46,XX,t(1;6)(q31;p21.3),del(13)(q14q32)/46,XX	n/a	n/a	n/a	n/a
B1210772007	classic CLL/SLL	positive	negative	positive	negative	n/a	dim	positive	positive	FBXW7, NOTCH1	monoclonal rearrangement detected	IGHV4-30-4*1	no hypermutated IGHV status detected	NGS	46,XY	n/a	n/a	n/a	n/a
B1212511340	classic CLL/SLL	positive	negative	positive	negative	bright	negative	negative	positive	MYC, ARID2, ASXL1, U2AF1	monoclonal rearrangement detected	IGHV3-74*1	no hypermutated IGHV status detected	NGS	n/a	negative	negative	positive	negative
B1212911808	classic CLL/SLL	positive	negative	positive	negative	bright	dim	positive	positive	FBXW7, BIRC3, KMT2D	monoclonal rearrangement detected	IGHV3-30-3*1	hypermutated IGHV status detected	sanger	47,XY,+12/46,XY	n/a	n/a	n/a	n/a
B1212931827	atypical CLL/SLL	positive	negative	positive	positive	bright	bright	positive	positive	negative	monoclonal rearrangement detected	IGHV3-15*7	hypermutated IGHV status detected	NGS	47,XX,+12/46,XX	n/a	n/a	n/a	n/a
B1214207274	classic CLL/SLL	positive	negative	positive	negative	n/a	negative	positive	positive	JAK2, FOXO1	monoclonal rearrangement detected	IGHV4-34*1/IGHV3-21*1	hypermutated IGHV status detected	NGS	n/a	n/a	n/a	n/a	n/a
B1318765596	non-assessable	positive	negative	positive	negative	n/a	n/a	positive	positive	negative	monoclonal rearrangement detected	IGHV4-34*1	hypermutated IGHV status detected	sanger	46,XX	negative	positive	negative	negative
B1318870955	classic CLL/SLL	positive	negative	positive	negative	bright	negative	negative	n/a	ARID1A, SF3B1, BCOR	n/a	n/a	n/a	n/a	n/a	n/a	positive	positive	negative
B1318885192	classic CLL/SLL	positive	negative	positive	negative	negative	bright	positive	positive	negative	monoclonal rearrangement detected	IGHV1-3*1	no hypermutated IGHV status detected	sanger	46,XY	n/a	negative	n/a	negative
B1318982061	classic CLL/SLL	positive	negative	positive	negative	negative	negative	positive	positive	NOTCH1	n/a	n/a	n/a	n/a	n/a	n/a	n/a	n/a	n/a
B1318982082	atypical CLL/SLL	positive	negative	positive	negative	bright	bright	positive	positive	BIRC3	n/a	n/a	n/a	n/a	n/a	n/a	n/a	n/a	n/a
B1318982190	atypical CLL/SLL	positive	negative	negative	positive	bright	negative	negative	positive	MYD88 L265P, TET2, ETV6, BCL2, EP300	n/a	n/a	n/a	n/a	47,XY,add(4)(p14),+11,t(12;17)(q12;q22),add(16)(p11.2)/46,XY	n/a	n/a	n/a	n/a
B1319050428	atypical CLL/SLL	positive	negative	positive	positive	bright	bright	negative	positive	NOTCH2, TET2, ASXL1	monoclonal rearrangement detected	IGHV4-31*3	hypermutated IGHV status detected	sanger	n/a	negative	negative	negative	negative
B1319230012	classic CLL/SLL	positive	negative	positive	negative	bright	dim	positive	positive	TP53	monoclonal rearrangement detected	IGHV3-7*1	hypermutated IGHV status detected	sanger	n/a	n/a	positive	negative	negative
B1319230137	classic CLL/SLL	positive	negative	positive	negative	bright	bright	negative	positive	SH2B3	n/a	n/a	n/a	n/a	n/a	n/a	n/a	negative	negative
B1319359267	classic CLL/SLL	positive	negative	positive	negative	dim	dim	positive	negative	TP53	n/a	n/a	n/a	n/a	46,XY	n/a	n/a	n/a	negative
B1319359269	classic CLL/SLL	positive	negative	positive	negative	bright	negative	negative	positive	FBXW7, TP53	n/a	n/a	n/a	n/a	92,XXYY,inv(9)(p12q13)×2c/46,XX,inv(9)(p12q13)c	n/a	n/a	n/a	n/a
B1319439467	non-assessable	positive	negative	positive	negative	n/a	n/a	positive	n/a	MYD88 L265P, ASXL1	n/a	n/a	n/a	n/a	n/a	n/a	n/a	n/a	n/a
B1319439497	classic CLL/SLL	positive	negative	positive	negative	negative	bright	positive	negative	DNMT3A, MYD88	monoclonal rearrangement detected	IGHV4-34*1	no hypermutated IGHV status detected	NGS	46,XY	n/a	n/a	n/a	n/a
B1319468955	classic CLL/SLL	positive	negative	positive	negative	negative	negative	positive	positive	negative	n/a	n/a	n/a	n/a	46,XY	negative	positive	negative	negative
B1319470081	classic CLL/SLL	positive	negative	positive	negative	negative	dim	positive	positive	negative	no monoclonal rearrangements detected	/	/	sanger	46,XX	n/a	n/a	n/a	n/a
B1319796834	classic CLL/SLL	positive	negative	positive	negative	negative	negative	positive	positive	DNMT3A	monoclonal rearrangement detected	IGHV4-61*1	hypermutated IGHV status detected	sanger	46,XX	n/a	n/a	n/a	n/a
B1320033642	atypical CLL/SLL	positive	negative	positive	positive	dim	bright	positive	positive	MYD88 L265P, KMT2D	n/a	n/a	n/a	n/a	46,XY	n/a	negative	negative	negative
B1320034904	atypical CLL/SLL	positive	negative	positive	negative	bright	bright	positive	n/a	negative	n/a	n/a	n/a	n/a	46,XX	n/a	negative	negative	negative
B1320039991	atypical CLL/SLL	positive	negative	positive	positive	negative	bright	positive	positive	negative	n/a	n/a	n/a	n/a	46,XX	n/a	negative	negative	negative
B1320157304	atypical CLL/SLL	positive	negative	positive	positive	negative	n/a	positive	negative	ARID1A, CARD11, MYC, KMT2D, TP53, BCOR	n/a	n/a	n/a	n/a	n/a	n/a	n/a	n/a	n/a
B1320359351	n/a	n/a	n/a	n/a	n/a	n/a	n/a	n/a	n/a	JAK2, ATM	n/a	n/a	n/a	n/a	46,XX	n/a	n/a	n/a	n/a
B1320394403	classic CLL/SLL	positive	negative	positive	negative	negative	negative	negative	positive	ARID1B, TP53	monoclonal rearrangement detected	non-assessable	non-assessable	sanger	n/a	negative	negative	negative	negative
B1320402353	classic CLL/SLL	positive	negative	positive	negative	negative	bright	positive	positive	NPM1	monoclonal rearrangement detected	IGHV3-53*1	hypermutated IGHV status detected	sanger	n/a	n/a	n/a	n/a	n/a
B1320402399	classic CLL/SLL	positive	negative	positive	negative	negative	dim	positive	positive	MYD88 L265P	n/a	n/a	n/a	n/a	46,XY	n/a	n/a	n/a	n/a
B1320420213	classic CLL/SLL	positive	negative	positive	negative	negative	dim	positive	positive	negative	n/a	n/a	n/a	n/a	n/a	n/a	positive	negative	negative
B1320438938	classic CLL/SLL	positive	negative	positive	negative	negative	bright	positive	positive	NOTCH1, KRAS	n/a	n/a	n/a	n/a	n/a	n/a	negative	n/a	negative
B1320683855	classic CLL/SLL	positive	negative	positive	negative	negative	bright	positive	negative	TET2, BRAF	monoclonal rearrangement detected	IGHV1-8*1	hypermutated IGHV status detected	sanger	46,XX	negative	negative	negative	negative
B1320919919	classic CLL/SLL	positive	negative	positive	negative	bright	negative	negative	positive	negative	no monoclonal rearrangements detected	/	/	sanger	46,XX	negative	negative	negative	negative
B1320920712	classic CLL/SLL	positive	negative	positive	negative	negative	negative	positive	positive	negative	monoclonal rearrangement detected	IGHV3-23*1	hypermutated IGHV status detected	sanger	n/a	positive	negative	negative	negative
B1321147865	atypical CLL/SLL	positive	negative	positive	negative	bright	bright	positive	positive	SF3B1, SETD2, NOTCH1	monoclonal rearrangement detected	IGHV3-7*1	hypermutated IGHV status detected	sanger	46,XX	n/a	n/a	n/a	n/a
B1321151411	atypical CLL/SLL	positive	negative	positive	negative	bright	bright	positive	positive	TP53	n/a	n/a	n/a	n/a	n/a	negative	negative	negative	positive
B1321473654	n/a	n/a	n/a	n/a	n/a	n/a	n/a	n/a	n/a	JAK3	monoclonal rearrangement detected	IGHV5-51*1	hypermutated IGHV status detected	sanger	46,XX	n/a	n/a	n/a	n/a
B1321551042	classic CLL/SLL	positive	negative	positive	negative	dim	bright	positive	positive	TNFAIP3, NOTCH1	monoclonal rearrangement detected	non-assessable	non-assessable	sanger	46,XY	n/a	n/a	n/a	n/a
B1322354636	atypical CLL/SLL	positive	negative	positive	negative	bright	bright	positive	positive	NOTCH2, CXCR4, KDM6A	monoclonal rearrangement detected	IGHV4-34*1	hypermutated IGHV status detected	NGS	47,XX,add(8)(p22),+12/46,XX	n/a	n/a	n/a	n/a
B1322413559	classic CLL/SLL	positive	negative	positive	negative	bright	negative	positive	negative	MYD88	monoclonal rearrangement detected	IGHV6-1*1	hypermutated IGHV status detected	sanger	46,XY	n/a	n/a	n/a	n/a
B1323000633	classic CLL/SLL	positive	negative	positive	negative	bright	negative	positive	positive	DNMT3A, BRAF, NOTCH1, BCOR	n/a	n/a	n/a	n/a	46,XY	n/a	n/a	n/a	n/a
B1323349763	atypical CLL/SLL	positive	negative	positive	negative	bright	bright	positive	positive	SETD2, BIRC3, KRAS	monoclonal rearrangement detected	non-assessable	non-assessable	sanger	46,XX	n/a	n/a	n/a	n/a
B1323492289	classic CLL/SLL	positive	negative	positive	negative	negative	dim	positive	positive	negative	monoclonal rearrangement detected	IGHV3-7*3	hypermutated IGHV status detected	NGS	46,XY	n/a	negative	n/a	negative
B1323752562	classic CLL/SLL	positive	negative	positive	negative	bright	dim	positive	positive	JAK3	monoclonal rearrangement detected	non-assessable	non-assessable	sanger	46,XY	n/a	positive	negative	n/a
B1323865954	classic CLL/SLL	positive	negative	positive	negative	negative	negative	positive	positive	TP53	monoclonal rearrangement detected	IGHV1-2*5	hypermutated IGHV status detected	NGS	46,XY	n/a	n/a	n/a	n/a
B1323916186	classic CLL/SLL	positive	negative	positive	negative	bright	negative	negative	positive	negative	monoclonal rearrangement detected	IGHV4-34*1/IGHV4-61*2	hypermutated IGHV status detected	NGS	45,X,-Y/46,XY	n/a	n/a	n/a	negative
B1323992444	classic CLL/SLL	positive	negative	positive	negative	bright	negative	positive	positive	TP53	monoclonal rearrangement detected	non-assessable	non-assessable	sanger	46,XY	n/a	n/a	n/a	n/a
B1324259730	classic CLL/SLL	positive	negative	positive	negative	bright	negative	positive	positive	DNMT3A, MYD88, TET2, ASXL1	monoclonal rearrangement detected	IGHV4-30-4*1/IGHV4-4*8	hypermutated IGHV status detected	NGS	46,XX	n/a	n/a	negative	negative
B1324878723	non-assessable	positive	negative	n/a	n/a	n/a	n/a	positive	n/a	FOXO1, JAK3	n/a	n/a	n/a	n/a	46,XY	n/a	n/a	n/a	n/a
B1324909293	classic CLL/SLL	positive	negative	positive	negative	negative	negative	positive	positive	SF3B1, JAK2, BCOR	monoclonal rearrangement detected	IGHV1-46*1	hypermutated IGHV status detected	NGS	46,XY	n/a	n/a	n/a	negative
B1324909632	classic CLL/SLL	positive	negative	positive	negative	bright	negative	negative	positive	DNMT3A	monoclonal rearrangement detected	IGHV4-34*1	hypermutated IGHV status detected	NGS	46,XY	n/a	n/a	n/a	n/a
B1325751063	classic CLL/SLL	positive	negative	positive	negative	bright	dim	positive	positive	TP53	monoclonal rearrangement detected	IGHV7-4-1*2	hypermutated IGHV status detected	NGS	n/a	negative	negative	negative	positive
B1326691616	classic CLL/SLL	positive	negative	positive	negative	bright	negative	positive	positive	DNMT3A, TP53	n/a	n/a	n/a	n/a	46,XY	n/a	n/a	n/a	n/a
B1326816313	classic CLL/SLL	positive	negative	positive	negative	bright	bright	negative	positive	ASXL1	monoclonal rearrangement detected	IGHV3-48*4	hypermutated IGHV status detected	NGS	46,XX	negative	negative	negative	negative
B1326820867	atypical CLL/SLL	positive	negative	positive	positive	bright	negative	positive	negative	MYD88, ASXL1	monoclonal rearrangement detected	IGHV3-66*4	hypermutated IGHV status detected	NGS	46,XX	positive	negative	negative	negative
B1327407758	classic CLL/SLL	positive	negative	positive	negative	bright	negative	negative	positive	negative	monoclonal rearrangement detected	IGHV4-4*2	hypermutated IGHV status detected	NGS	46,XX	negative	negative	negative	negative
B1328831625	classic CLL/SLL	positive	negative	positive	negative	negative	bright	negative	positive	MYD88, KMT2D	n/a	n/a	n/a	n/a	46,XX	n/a	n/a	n/a	n/a
B1328842018	classic CLL/SLL	positive	negative	positive	negative	bright	negative	negative	positive	negative	monoclonal rearrangement detected	IGHV3-30*18	no hypermutated IGHV status detected	NGS	n/a	n/a	n/a	n/a	n/a
B1328863350	atypical CLL/SLL	positive	negative	positive	negative	bright	bright	positive	positive	ARID1A, MYD88	monoclonal rearrangement detected	IGHV3-74*1	hypermutated IGHV status detected	NGS	46,XY	n/a	n/a	n/a	n/a
B1328883124	atypical CLL/SLL	positive	negative	positive	positive	bright	bright	positive	positive	ARID1A, TP53	monoclonal rearrangement detected	IGHV4-61*2	hypermutated IGHV status detected	NGS	46~47,XY,add(8)(p12),+12,-16,-18,+1~2mar/46,XY	n/a	n/a	negative	n/a
B1328883324	atypical CLL/SLL	positive	negative	positive	negative	bright	bright	positive	positive	MYD88 L265P	monoclonal rearrangement detected	IGHV3-73*1	hypermutated IGHV status detected	NGS	46,XY	n/a	n/a	n/a	n/a
B1329055754	classic CLL/SLL	positive	negative	positive	negative	negative	negative	negative	positive	DNMT3A	monoclonal rearrangement detected	IGHV3-11*1	no hypermutated IGHV status detected	NGS	46,XX	n/a	n/a	n/a	n/a
B1329151420	classic CLL/SLL	positive	negative	positive	negative	bright	negative	negative	positive	MPL, TP53	monoclonal rearrangement detected	IGHV3-33*1	hypermutated IGHV status detected	NGS	n/a	n/a	n/a	negative	n/a
B1330196031	classic CLL/SLL	positive	negative	positive	negative	dim	dim	negative	positive	TET2	no monoclonal rearrangements detected	/	/	NGS	46,XY	n/a	n/a	n/a	n/a
B1409332774	classic CLL/SLL	positive	negative	positive	negative	n/a	negative	negative	n/a	ATM	monoclonal rearrangement detected	IGHV1-69*1	no hypermutated IGHV status detected	sanger	46,XX	n/a	n/a	n/a	n/a
B1410009570	non-assessable	positive	negative	positive	negative	n/a	n/a	positive	positive	SETD2	no monoclonal rearrangements detected	/	/	sanger	46,XY	n/a	n/a	n/a	n/a
B1410009745	non-assessable	positive	negative	positive	negative	n/a	n/a	positive	positive	BCL2	monoclonal rearrangement detected	IGHV3-23*1	hypermutated IGHV status detected	sanger	46,XY	n/a	n/a	n/a	n/a
B1410921956	classic CLL/SLL	positive	negative	positive	negative	n/a	dim	negative	n/a	TP53, CD79A	n/a	n/a	n/a	n/a	n/a	n/a	n/a	n/a	n/a
B1411316462	atypical CLL/SLL	positive	negative	positive	negative	bright	bright	positive	positive	CCND3	monoclonal rearrangement detected	IGHV3-23*1	hypermutated IGHV status detected	sanger	46,XX	n/a	n/a	negative	negative
B1412297565	classic CLL/SLL	positive	negative	positive	negative	bright	negative	positive	positive	KMT2D	n/a	n/a	n/a	n/a	n/a	n/a	n/a	n/a	negative
B1412962965	classic CLL/SLL	positive	negative	positive	negative	negative	negative	positive	positive	ARID1A, SF3B1, KMT2C	monoclonal rearrangement detected	IGHV3-23*1/IGHV4-59*1	hypermutated IGHV status detected	NGS	n/a	n/a	positive	negative	negative
B1412963016	classic CLL/SLL	positive	negative	positive	positive	n/a	negative	negative	negative	MYD88 L265P	n/a	n/a	n/a	n/a	46,XY	n/a	n/a	n/a	n/a
B1414039224	classic CLL/SLL	positive	negative	positive	negative	bright	negative	positive	positive	NPM1, NOTCH1, NT5C2	monoclonal rearrangement detected	IGHV1-69*1	no hypermutated IGHV status detected	NGS	n/a	n/a	negative	negative	negative
B1500429605	classic CLL/SLL	positive	negative	positive	negative	n/a	negative	positive	positive	DNMT3A, MYD88 L265P, TET2, CREBBP	monoclonal rearrangement detected	IGHV2-5*2	hypermutated IGHV status detected	sanger	46,XY	n/a	n/a	n/a	n/a
B1500473631	classic CLL/SLL	positive	negative	positive	negative	n/a	dim	negative	n/a	SF3B1, SETD2, NOTCH1, CREBBP	n/a	n/a	n/a	n/a	46,XX	n/a	n/a	n/a	n/a
B1500544644	classic CLL/SLL	positive	negative	positive	negative	n/a	negative	negative	n/a	WT1	n/a	n/a	n/a	n/a	46,XY,del(20)(q11.2)/46,XY	n/a	n/a	n/a	n/a
B1500544754	classic CLL/SLL	positive	negative	positive	negative	n/a	negative	positive	n/a	XPO1, NOTCH1	n/a	n/a	n/a	n/a	46,XY	n/a	n/a	n/a	n/a
B1500581449	classic CLL/SLL	positive	negative	positive	negative	n/a	bright	negative	n/a	negative	n/a	n/a	n/a	n/a	46,XY	n/a	n/a	n/a	n/a
B1500590021	classic CLL/SLL	positive	negative	positive	negative	n/a	negative	negative	n/a	SF3B1, SETD2, ATM	n/a	n/a	n/a	n/a	46,XY	n/a	n/a	negative	negative
B1500590729	non-assessable	positive	negative	positive	negative	n/a	bright	positive	positive	negative	monoclonal rearrangement detected	IGHV4-59*1	hypermutated IGHV status detected	NGS	46,XX	negative	negative	negative	negative
B1500592074	classic CLL/SLL	positive	negative	positive	negative	n/a	dim	negative	positive	SF3B1, ATM	monoclonal rearrangement detected	IGHV1-69*1	no hypermutated IGHV status detected	NGS	44~45,add(X)(q26),Y,-8,add(11)(q13),add(12)(q24),-13,-14,-18,add(22)(p11),+mar1~2/46,XY	n/a	n/a	n/a	n/a
B1501366446	classic CLL/SLL	positive	negative	positive	negative	n/a	negative	negative	n/a	SETD2, BCL2	n/a	n/a	n/a	n/a	46,XX	n/a	n/a	n/a	n/a
B1501495741	classic CLL/SLL	positive	negative	positive	negative	n/a	bright	negative	n/a	negative	n/a	n/a	n/a	n/a	46,XX	negative	positive	n/a	n/a
B1501868697	classic CLL/SLL	positive	negative	positive	negative	n/a	negative	negative	positive	negative	monoclonal rearrangement detected	IGHV3-30*4	hypermutated IGHV status detected	NGS	46,XY	negative	positive	negative	negative
B1501942262	classic CLL/SLL	positive	negative	positive	negative	n/a	bright	negative	positive	negative	n/a	n/a	n/a	n/a	46,XX	n/a	n/a	n/a	n/a
B1502089525	non-assessable	positive	negative	positive	positive	n/a	bright	negative	positive	negative	monoclonal rearrangement detected	IGHV2-70*1	hypermutated IGHV status detected	NGS	n/a	n/a	n/a	n/a	n/a
B1502265574	classic CLL/SLL	positive	negative	positive	negative	n/a	negative	positive	positive	negative	monoclonal rearrangement detected	IGHV3-23*1	hypermutated IGHV status detected	NGS	n/a	n/a	n/a	n/a	n/a
B1502267552	non-assessable	positive	negative	positive	negative	n/a	bright	positive	positive	DNMT3A, TET2, FBXW7	monoclonal rearrangement detected	IGHV4-34*1	no hypermutated IGHV status detected	NGS	n/a	n/a	n/a	n/a	n/a
B1502268176	classic CLL/SLL	positive	negative	positive	negative	n/a	negative	positive	positive	SF3B1, ARID1B	n/a	n/a	n/a	n/a	46,XX	n/a	n/a	n/a	n/a
B1502287869	classic CLL/SLL	positive	negative	positive	negative	n/a	negative	positive	positive	negative	monoclonal rearrangement detected	IGHV7-4-1*2	hypermutated IGHV status detected	NGS	46,XY	n/a	n/a	n/a	negative
B1502303171	classic CLL/SLL	positive	negative	positive	negative	n/a	negative	positive	positive	ATM, PPM1D, ASXL1	monoclonal rearrangement detected	IGHV3-7*1/IGHV3-30*18	hypermutated IGHV status detected	NGS	46,XY,del(11)(q21)/46,XY	negative	negative	positive	negative
B1502303174	non-assessable	positive	negative	positive	negative	n/a	bright	positive	positive	TET2, ASXL1	n/a	n/a	n/a	n/a	46,XX	n/a	n/a	n/a	n/a
B1502304430	classic CLL/SLL	positive	negative	positive	negative	n/a	bright	negative	positive	FBXW7, ATM, BTK	monoclonal rearrangement detected	IGHV2-5*10	no hypermutated IGHV status detected	NGS	n/a	n/a	n/a	n/a	n/a
B1502892187	classic CLL/SLL	positive	negative	positive	negative	n/a	negative	negative	positive	negative	monoclonal rearrangement detected	IGHV4-34*2	hypermutated IGHV status detected	NGS	46,XX	negative	positive	n/a	n/a
B1503329257	classic CLL/SLL	positive	negative	positive	negative	n/a	negative	negative	positive	negative	monoclonal rearrangement detected	IGHV3-64*1	hypermutated IGHV status detected	NGS	46,XX	n/a	n/a	n/a	n/a
B1503336559	classic CLL/SLL	positive	negative	positive	negative	n/a	negative	positive	positive	NOTCH1, BCOR	monoclonal rearrangement detected	IGHV4-39*7	no hypermutated IGHV status detected	NGS	n/a	negative	negative	negative	negative
B1504443384	non-assessable	positive	negative	positive	negative	n/a	bright	positive	positive	MYD88 L265P	n/a	n/a	n/a	n/a	46,XY	n/a	n/a	n/a	negative
B1613101357	non-assessable	positive	negative	positive	negative	n/a	n/a	positive	positive	FBXW7, BIRC3, KMT2D	monoclonal rearrangement detected	IGHV4-39*1	hypermutated IGHV status detected	sanger	n/a	n/a	n/a	n/a	n/a
B1613128660	non-assessable	positive	negative	positive	negative	bright	n/a	positive	positive	JAK1, FBXW7, BIRC3	monoclonal rearrangement detected	IGHV3-33*1	hypermutated IGHV status detected	sanger	46,XX	n/a	n/a	n/a	n/a
B1613128792	non-assessable	positive	negative	positive	negative	bright	n/a	positive	positive	ATM, TP53, IKZF3	n/a	n/a	n/a	n/a	46,XY	n/a	n/a	n/a	n/a
B1613499090	non-assessable	positive	negative	positive	negative	bright	n/a	positive	n/a	GNB1	n/a	n/a	n/a	n/a	n/a	n/a	n/a	n/a	negative
B1613527071	classic CLL/SLL	positive	negative	positive	negative	negative	negative	positive	positive	SF3B1	n/a	n/a	n/a	n/a	46,XY	n/a	positive	positive	negative
B1613551133	classic CLL/SLL	positive	negative	positive	negative	dim	n/a	positive	n/a	NOTCH1	n/a	n/a	n/a	n/a	46,XY,?del(11)(q23)/46,XY	n/a	n/a	n/a	n/a
B1613746518	non-assessable	positive	negative	positive	negative	n/a	n/a	positive	n/a	negative	monoclonal rearrangement detected	IGHV4-34*1	hypermutated IGHV status detected	sanger	46,XY	n/a	n/a	negative	negative
B1613808107	classic CLL/SLL	positive	negative	positive	negative	dim	n/a	positive	n/a	TET2, SRSF2	monoclonal rearrangement detected	IGHV4-39*1	hypermutated IGHV status detected	sanger	46,XY	n/a	n/a	negative	negative
B1614742769	classic CLL/SLL	positive	negative	positive	negative	n/a	n/a	negative	n/a	ARID2, PTPN11, BCL2	monoclonal rearrangement detected	IGHV3-30*3	hypermutated IGHV status detected	sanger	46,XY	n/a	n/a	n/a	n/a
B1614771626	classic CLL/SLL	positive	negative	positive	negative	negative	n/a	positive	positive	negative	monoclonal rearrangement detected	IGHV3-23*1	hypermutated IGHV status detected	sanger	n/a	n/a	negative	positive	negative
B1615136745	atypical CLL/SLL	positive	negative	positive	negative	bright	bright	positive	positive	FBXW7, BIRC3, JAK3	monoclonal rearrangement detected	IGHV3-30*3	hypermutated IGHV status detected	sanger	n/a	n/a	n/a	n/a	n/a
B1615582320	classic CLL/SLL	positive	negative	positive	negative	bright	negative	positive	n/a	negative	monoclonal rearrangement detected	IGHV4-61*2	hypermutated IGHV status detected	sanger	46,XX	n/a	n/a	n/a	n/a
B1615582371	classic CLL/SLL	positive	negative	positive	negative	bright	negative	negative	positive	negative	n/a	n/a	n/a	n/a	46,XY	n/a	n/a	n/a	n/a
B1615618101	classic CLL/SLL	positive	negative	positive	negative	negative	bright	positive	positive	negative	monoclonal rearrangement detected	non-assessable	non-assessable	sanger	46,XY	n/a	n/a	n/a	n/a
B1615771733	atypical CLL/SLL	positive	negative	positive	negative	bright	bright	positive	positive	SF3B1, NOTCH1	n/a	n/a	n/a	n/a	46,XY	positive	n/a	negative	negative
B1616783113	classic CLL/SLL	positive	negative	positive	negative	bright	negative	positive	positive	negative	monoclonal rearrangement detected	IGHV7-4-1*2	no hypermutated IGHV status detected	sanger	n/a	n/a	n/a	n/a	n/a
B1616783343	non-assessable	positive	negative	n/a	n/a	n/a	n/a	positive	n/a	SF3B1, KRAS	monoclonal rearrangement detected	IGHV4-4*1	hypermutated IGHV status detected	sanger	48,XY,+3,del(11)(q23q25),+mar/46,XY	n/a	n/a	n/a	n/a
B1616816208	classic CLL/SLL	positive	negative	positive	negative	dim	n/a	positive	n/a	negative	monoclonal rearrangement detected	IGHV1-69*1	no hypermutated IGHV status detected	sanger	n/a	negative	negative	negative	negative
B1616940218	classic CLL/SLL	positive	negative	positive	negative	negative	negative	negative	positive	XPO1, ATM, IKZF3	n/a	n/a	n/a	n/a	n/a	n/a	n/a	n/a	n/a
B1617535242	classic CLL/SLL	positive	negative	positive	negative	dim	n/a	positive	positive	KMT2D, DIS3	no monoclonal rearrangements detected	/	/	sanger	n/a	n/a	n/a	n/a	n/a
B1617551673	non-assessable	positive	negative	positive	negative	bright	n/a	positive	n/a	MYD88 L265P	n/a	n/a	n/a	n/a	46,XX	n/a	n/a	n/a	negative
B1617554520	atypical CLL/SLL	positive	negative	positive	negative	bright	bright	positive	positive	JAK1, ASXL1	monoclonal rearrangement detected	IGHV3-48*1	hypermutated IGHV status detected	sanger	46,XY	n/a	negative	negative	negative
B1617561484	classic CLL/SLL	positive	negative	positive	negative	negative	negative	positive	positive	DNMT3A	n/a	n/a	n/a	n/a	46,XX	n/a	n/a	n/a	negative
B1617562000	non-assessable	positive	negative	positive	negative	bright	n/a	positive	positive	ARID1B	n/a	n/a	n/a	n/a	46,XY	n/a	n/a	n/a	n/a
B1617581752	classic CLL/SLL	positive	negative	positive	negative	negative	n/a	positive	positive	BIRC3	n/a	n/a	n/a	n/a	46,XY	n/a	n/a	n/a	negative
B1617582307	non-assessable	positive	negative	positive	negative	n/a	n/a	positive	positive	XPO1	n/a	n/a	n/a	n/a	n/a	n/a	n/a	n/a	negative
B1617582327	atypical CLL/SLL	positive	negative	negative	negative	bright	n/a	positive	positive	NOTCH2, CXCR4	n/a	n/a	n/a	n/a	46,XX	n/a	n/a	n/a	negative
B1618199298	classic CLL/SLL	positive	negative	positive	negative	n/a	dim	positive	positive	negative	n/a	n/a	n/a	n/a	46,XY	n/a	n/a	n/a	n/a
B1618212894	atypical CLL/SLL	positive	negative	positive	positive	bright	negative	positive	positive	ID3, TP53	n/a	n/a	n/a	n/a	n/a	n/a	n/a	n/a	n/a
B1618219957	atypical CLL/SLL	positive	negative	positive	negative	bright	bright	positive	positive	FBXW7, APC, KMT2D	monoclonal rearrangement detected	non-assessable	non-assessable	sanger	46,XY	n/a	n/a	n/a	n/a
B1618223623	classic CLL/SLL	positive	negative	positive	negative	bright	negative	negative	positive	negative	monoclonal rearrangement detected	IGHV1-18*1	hypermutated IGHV status detected	sanger	46,XY	n/a	n/a	negative	negative
B1618233192	classic CLL/SLL	positive	negative	positive	negative	n/a	n/a	negative	n/a	NT5C2, TP53	monoclonal rearrangement detected	IGHV4-34*1	hypermutated IGHV status detected	sanger	46,XX	n/a	n/a	n/a	positive
B1618238137	atypical CLL/SLL	positive	negative	positive	negative	bright	bright	positive	positive	negative	n/a	n/a	n/a	n/a	46,XX	n/a	n/a	n/a	n/a
B1618238152	n/a	n/a	n/a	n/a	n/a	n/a	n/a	n/a	n/a	KMT2D	n/a	n/a	n/a	n/a	n/a	n/a	n/a	n/a	n/a
B1618243009	classic CLL/SLL	positive	negative	positive	negative	dim	n/a	positive	positive	BRCA2, BCL2	monoclonal rearrangement detected	IGHV3-21*1	hypermutated IGHV status detected	sanger	n/a	n/a	n/a	n/a	n/a
B1618282724	atypical CLL/SLL	positive	negative	positive	negative	bright	bright	positive	positive	negative	monoclonal rearrangement detected	IGHV4-34*1	hypermutated IGHV status detected	sanger	46,XY	negative	negative	negative	negative
B1619284677	classic CLL/SLL	positive	negative	positive	negative	dim	bright	positive	positive	KRAS, FBXW7, TP53	monoclonal rearrangement detected	IGHV4-59*8	no hypermutated IGHV status detected	sanger	46,XX	n/a	n/a	n/a	positive
B1619296760	classic CLL/SLL	positive	negative	positive	negative	dim	negative	positive	positive	ATM, TP53	n/a	n/a	n/a	n/a	45,X,-Y/46,XY	n/a	n/a	n/a	n/a
B1619299258	atypical CLL/SLL	positive	negative	positive	negative	bright	bright	positive	positive	DNMT3A, PIM1	no monoclonal rearrangements detected	/	/	sanger	46,XY	n/a	n/a	n/a	n/a
B1619332362	classic CLL/SLL	positive	negative	positive	negative	bright	negative	positive	positive	XPO1, BRIP1	monoclonal rearrangement detected	IGHV4-59*8	hypermutated IGHV status detected	sanger	n/a	n/a	n/a	n/a	n/a
B1619339961	classic CLL/SLL	positive	negative	positive	negative	bright	negative	positive	positive	SF3B1, IKZF3	n/a	n/a	n/a	n/a	46,XX	negative	n/a	negative	negative
B1619360027	non-assessable	positive	negative	positive	negative	bright	n/a	positive	positive	FBXW7	monoclonal rearrangement detected	non-assessable	non-assessable	sanger	46,XX	n/a	n/a	n/a	n/a
B1619363857	classic CLL/SLL	positive	negative	positive	negative	bright	negative	negative	positive	negative	n/a	n/a	n/a	n/a	46,XX	n/a	n/a	n/a	n/a
B1619364003	atypical CLL/SLL	positive	negative	positive	negative	bright	bright	positive	positive	negative	n/a	n/a	n/a	n/a	n/a	negative	negative	negative	negative
B1619381946	classic CLL/SLL	positive	negative	positive	negative	negative	n/a	positive	positive	ETV6, TP53	n/a	n/a	n/a	n/a	46,XY	n/a	n/a	n/a	n/a
B1619867666	classic CLL/SLL	positive	negative	positive	negative	negative	n/a	positive	positive	NOTCH1, TP53	monoclonal rearrangement detected	IGHV4-39*1	no hypermutated IGHV status detected	sanger	n/a	n/a	n/a	n/a	n/a
B1620320755	non-assessable	positive	negative	positive	negative	bright	n/a	positive	positive	MYD88, SETD2, KIT, TET2	monoclonal rearrangement detected	IGHV3-73*2	hypermutated IGHV status detected	sanger	45,X,-Y/46,XY	n/a	n/a	n/a	n/a
B1620391424	classic CLL/SLL	positive	negative	positive	negative	bright	negative	positive	positive	negative	monoclonal rearrangement detected	IGHV3-33*1	hypermutated IGHV status detected	sanger	46,XX	n/a	n/a	n/a	n/a
B1620874242	classic CLL/SLL	positive	negative	positive	negative	dim	n/a	positive	positive	BIRC3	monoclonal rearrangement detected	IGHV4-34*1	hypermutated IGHV status detected	sanger	46,XY	n/a	n/a	n/a	n/a
B1620876461	classic CLL/SLL	positive	negative	positive	negative	negative	n/a	positive	positive	IRF4, BRAF	n/a	n/a	n/a	n/a	46,XX	n/a	n/a	n/a	n/a
B1620945211	classic CLL/SLL	positive	negative	positive	negative	n/a	dim	positive	positive	SF3B1, BIRC3, ATM	monoclonal rearrangement detected	IGHV4-4*2	no hypermutated IGHV status detected	sanger	46,XY,add(11)(q13)/46,idem,add(2)(q21)	n/a	n/a	n/a	n/a
B1620945249	classic CLL/SLL	positive	negative	positive	negative	n/a	negative	positive	positive	GNB1, XPO1, CREBBP	monoclonal rearrangement detected	IGHV3-7	no hypermutated IGHV status detected	sanger	46,XY	n/a	n/a	n/a	n/a
B1620945854	atypical CLL/SLL	positive	negative	positive	positive	n/a	negative	positive	positive	FBXW7, PPM1D, CD79A, RUNX1	n/a	n/a	n/a	n/a	n/a	n/a	n/a	negative	negative
B1620945861	non-assessable	positive	negative	positive	negative	n/a	bright	positive	positive	DNMT3A, SF3B1	monoclonal rearrangement detected	IGHV7-4-1*2	hypermutated IGHV status detected	sanger	46,XY	n/a	n/a	negative	negative
B1620977644	classic CLL/SLL	positive	negative	positive	negative	bright	dim	positive	positive	BCL2	monoclonal rearrangement detected	IGHV4-39*7	hypermutated IGHV status detected	NGS	46,XX	n/a	n/a	n/a	n/a
B1620994686	classic CLL/SLL	positive	negative	positive	negative	bright	negative	positive	positive	CREBBP	monoclonal rearrangement detected	IGHV4-4*2	hypermutated IGHV status detected	sanger	46,XY	n/a	n/a	n/a	negative
B1621017924	classic CLL/SLL	positive	negative	positive	negative	n/a	negative	positive	positive	ATM	monoclonal rearrangement detected	IGHV3-48*2	no hypermutated IGHV status detected	sanger	45,X,-Y,add(11)(q23)/45,X,-Y,add(4)(p14)/46,XY	negative	n/a	negative	negative
B1621027250	classic CLL/SLL	positive	negative	positive	negative	negative	n/a	positive	positive	SF3B1	monoclonal rearrangement detected	non-assessable	non-assessable	sanger	n/a	n/a	n/a	n/a	n/a
B1621036433	classic CLL/SLL	positive	negative	positive	negative	bright	dim	negative	negative	negative	monoclonal rearrangement detected	IGHV4-61*2	no hypermutated IGHV status detected	sanger	n/a	n/a	n/a	n/a	negative
B1621519533	non-assessable	positive	negative	positive	negative	bright	n/a	positive	positive	MYD88 L265P, KMT2D, CD79B	monoclonal rearrangement detected	non-assessable	non-assessable	sanger	46,XY	n/a	n/a	n/a	n/a
B1622370915	atypical CLL/SLL	positive	negative	positive	negative	bright	bright	positive	positive	APC, BCL2, JAK3	n/a	n/a	n/a	n/a	n/a	n/a	n/a	n/a	n/a
B1622399090	non-assessable	positive	negative	positive	negative	n/a	bright	positive	positive	SF3B1	monoclonal rearrangement detected	IGHV4-34*1	hypermutated IGHV status detected	NGS	46,XX	positive	n/a	negative	negative
B1622432614	classic CLL/SLL	positive	negative	positive	negative	n/a	negative	positive	positive	FBXW7, NOTCH1, ATM	monoclonal rearrangement detected	IGHV5-a*1	no hypermutated IGHV status detected	NGS	n/a	n/a	n/a	n/a	negative
B1622438430	classic CLL/SLL	positive	negative	positive	negative	dim	n/a	positive	positive	negative	monoclonal rearrangement detected	IGHV4-34*1	hypermutated IGHV status detected	NGS	n/a	negative	n/a	negative	negative
B1622862055	classic CLL/SLL	positive	negative	positive	negative	n/a	negative	positive	positive	CCND3	monoclonal rearrangement detected	IGHV3-23*4	hypermutated IGHV status detected	sanger	46,XX	n/a	n/a	n/a	negative
B1622881352	classic CLL/SLL	positive	negative	positive	negative	bright	negative	negative	positive	negative	monoclonal rearrangement detected	IGHV4-34*1	hypermutated IGHV status detected	sanger	46,XX	n/a	n/a	n/a	n/a
B1622881423	classic CLL/SLL	positive	negative	positive	negative	n/a	negative	positive	positive	negative	monoclonal rearrangement detected	IGHV4-34*1	hypermutated IGHV status detected	sanger	46,XY	n/a	n/a	n/a	n/a
B1622887503	classic CLL/SLL	positive	negative	positive	negative	n/a	negative	positive	positive	negative	monoclonal rearrangement detected	IGHV3-48*3	hypermutated IGHV status detected	NGS	46,XX	n/a	n/a	n/a	n/a
B1622887524	non-assessable	positive	negative	positive	negative	n/a	bright	positive	positive	BRAF	monoclonal rearrangement detected	IGHV4-39*1	no hypermutated IGHV status detected	NGS	46,XY	n/a	n/a	n/a	n/a
B1622895606	non-assessable	positive	negative	positive	negative	bright	n/a	positive	positive	CXCR4, MYD88	monoclonal rearrangement detected	non-assessable	non-assessable	sanger	n/a	n/a	n/a	n/a	n/a
B1622895722	classic CLL/SLL	positive	negative	positive	negative	n/a	negative	positive	positive	negative	monoclonal rearrangement detected	non-assessable	non-assessable	sanger	46,XX	n/a	n/a	n/a	negative
B1624790485	classic CLL/SLL	positive	negative	positive	negative	n/a	negative	positive	positive	NOTCH1, TP53	monoclonal rearrangement detected	IGHV1-69*1	no hypermutated IGHV status detected	NGS	n/a	n/a	n/a	n/a	n/a
B1624794807	classic CLL/SLL	positive	negative	positive	negative	n/a	dim	positive	positive	FBXW7, NOTCH1	monoclonal rearrangement detected	IGHV1-3*1	no hypermutated IGHV status detected	sanger	46,XY	n/a	n/a	n/a	n/a
B1624803568	classic CLL/SLL	positive	negative	positive	negative	n/a	negative	positive	positive	negative	monoclonal rearrangement detected	IGHV4-34*1	hypermutated IGHV status detected	NGS	46,XX	n/a	n/a	n/a	negative
B1624812244	classic CLL/SLL	positive	negative	positive	negative	n/a	dim	positive	positive	negative	monoclonal rearrangement detected	non-assessable	non-assessable	sanger	46,XY	n/a	n/a	n/a	negative
B1625074520	classic CLL/SLL	positive	negative	positive	negative	n/a	negative	positive	positive	NOTCH1	n/a	n/a	n/a	n/a	n/a	n/a	n/a	n/a	negative
B1625599444	classic CLL/SLL	positive	negative	positive	negative	n/a	negative	positive	positive	negative	n/a	n/a	n/a	n/a	46,XX	n/a	n/a	n/a	negative
B1630766740	classic CLL/SLL	positive	negative	positive	negative	n/a	dim	positive	positive	negative	n/a	n/a	n/a	n/a	n/a	positive	n/a	negative	negative
B1630793524	classic CLL/SLL	positive	negative	positive	negative	n/a	negative	positive	positive	TET2	monoclonal rearrangement detected	IGHV3-23*1	hypermutated IGHV status detected	NGS	46,XX	n/a	n/a	n/a	n/a
B1630807842	classic CLL/SLL	positive	negative	positive	negative	n/a	dim	positive	positive	NOTCH1, ATM	monoclonal rearrangement detected	IGHV3-23*1	hypermutated IGHV status detected	NGS	n/a	negative	n/a	positive	negative
B1630860604	classic CLL/SLL	positive	negative	positive	negative	n/a	dim	positive	positive	DNMT3A, SF3B1, IKZF3, SRSF2	monoclonal rearrangement detected	non-assessable	non-assessable	sanger	n/a	n/a	n/a	n/a	negative
B1630860695	classic CLL/SLL	positive	negative	positive	negative	n/a	negative	positive	positive	negative	monoclonal rearrangement detected	IGHV1-18*1	hypermutated IGHV status detected	NGS	46,XY,del(13)(q12q14)/46,XY	n/a	n/a	n/a	n/a
B1630875446	classic CLL/SLL	positive	negative	positive	negative	n/a	negative	positive	positive	negative	monoclonal rearrangement detected	IGHV4-39*2	hypermutated IGHV status detected	sanger	46,XY	n/a	n/a	n/a	negative
B1631643088	classic CLL/SLL	positive	negative	positive	negative	n/a	dim	positive	positive	BIRC3, KMT2D	no monoclonal rearrangements detected	/	/	NGS	47,XY,+12/47,idem,del(13)(q12q14)	n/a	n/a	n/a	n/a
B1631643123	classic CLL/SLL	positive	negative	positive	negative	n/a	negative	positive	positive	negative	monoclonal rearrangement detected	IGHV3-66*1	hypermutated IGHV status detected	NGS	46,XY	n/a	n/a	n/a	n/a
B1631643132	non-assessable	positive	negative	positive	negative	n/a	bright	positive	positive	NOTCH1, BCOR	monoclonal rearrangement detected	IGHV4-39*1	no hypermutated IGHV status detected	NGS	47,XX,+12/47,idem,t(3;10)(q13;q25)	n/a	n/a	n/a	n/a
B1631643501	classic CLL/SLL	positive	negative	positive	negative	n/a	negative	positive	positive	BIRC3	monoclonal rearrangement detected	IGHV3-48	hypermutated IGHV status detected	sanger	46,XY	n/a	n/a	n/a	n/a
B1631663361	n/a	n/a	n/a	n/a	n/a	n/a	n/a	n/a	n/a	negative	monoclonal rearrangement detected	IGHV1-3*1	no hypermutated IGHV status detected	NGS	46,XY	negative	n/a	negative	negative
B1631746606	classic CLL/SLL	positive	negative	positive	negative	n/a	dim	positive	positive	SF3B1, TP53	monoclonal rearrangement detected	IGHV7-4-1*2	no hypermutated IGHV status detected	sanger	43~44,XY,add(1)(q32),-4,-13,add(17)(p11.2),-20,+mar1~2/84~85<4n>,XYY,-X,-1,add(1)(q32),-3,-4,-4,add(5)(q11.2)×2,add(6)(q13),-8,add(8)(p11.2),-9,-10,-10,-12,-13,-13,-14,-14,-16,add(17)(p11.2)×2,-18,-18,-20,-20,+mar3~7,+mar8×2	n/a	n/a	n/a	positive
B1631746610	classic CLL/SLL	positive	negative	positive	negative	n/a	negative	positive	positive	BRAF, TP53	monoclonal rearrangement detected	non-assessable	non-assessable	sanger	46,XY,add(3)(p21),+12,-13,i(17)(q10)	n/a	n/a	n/a	positive
B1631805651	atypical CLL/SLL	positive	negative	positive	negative	bright	bright	positive	positive	CXCR4, MYD88 L265P, TP53	monoclonal rearrangement detected	IGHV4-34*1	hypermutated IGHV status detected	sanger	46,XY,add(1)(p12),add(4)(q21),del(7)(q32),add(8)(p11.2)/46,idem,add(6)(q13)/46,XY	negative	n/a	negative	negative
B1631819695	classic CLL/SLL	positive	negative	positive	negative	n/a	negative	positive	positive	negative	monoclonal rearrangement detected	IGHV3-33*1	hypermutated IGHV status detected	sanger	n/a	n/a	n/a	n/a	n/a
B1709866956	classic CLL/SLL	positive	negative	positive	negative	dim	n/a	positive	n/a	RELN	monoclonal rearrangement detected	IGHV3-23*1	hypermutated IGHV status detected	sanger	46,XX,inv(9)(p12q13)c	positive	negative	negative	negative
B1709876380	classic CLL/SLL	positive	negative	positive	negative	negative	n/a	positive	n/a	BRIP1	no monoclonal rearrangements detected	/	/	sanger	46,XY	negative	negative	negative	negative
B1710535768	non-assessable	positive	negative	positive	negative	bright	n/a	positive	n/a	KMT2C	monoclonal rearrangement detected	IGHV3-30*3	hypermutated IGHV status detected	sanger	n/a	n/a	n/a	n/a	n/a
B1710595800	classic CLL/SLL	positive	negative	positive	negative	dim	n/a	positive	n/a	negative	monoclonal rearrangement detected	non-assessable	non-assessable	sanger	n/a	negative	positive	negative	negative
B1710605351	n/a	n/a	n/a	n/a	n/a	n/a	n/a	n/a	n/a	negative	no monoclonal rearrangements detected	/	/	sanger	46,XX	n/a	n/a	negative	negative
B1710760517	atypical CLL/SLL	positive	negative	positive	positive	dim	n/a	positive	positive	FBXW7, BCL2	monoclonal rearrangement detected	IGHV3-48*3	hypermutated IGHV status detected	sanger	n/a	positive	negative	negative	negative
B1710799992	classic CLL/SLL	positive	negative	positive	negative	dim	n/a	positive	n/a	SF3B1, SETD2, ATM	monoclonal rearrangement detected	IGHV1-18*1	no hypermutated IGHV status detected	sanger	46,XY	n/a	n/a	n/a	n/a
B1711413625	classic CLL/SLL	positive	negative	positive	negative	dim	n/a	positive	positive	NOTCH1, BCOR	monoclonal rearrangement detected	IGHV1-69*1	no hypermutated IGHV status detected	sanger	46,XY	negative	negative	negative	negative
B1711480550	atypical CLL/SLL	positive	negative	positive	positive	dim	n/a	positive	positive	IRF4, BRAF, NOTCH1, BIRC3	n/a	n/a	n/a	n/a	n/a	n/a	n/a	n/a	n/a
B1711481091	atypical CLL/SLL	positive	negative	positive	positive	bright	bright	positive	negative	ARID1B, KMT2D, TP53	monoclonal rearrangement detected	non-assessable	non-assessable	sanger	46,XY	negative	negative	negative	negative
B1711500537	classic CLL/SLL	positive	negative	positive	negative	dim	n/a	positive	positive	ARID1B	monoclonal rearrangement detected	IGHV3-30*19	hypermutated IGHV status detected	sanger	46,XX	negative	negative	negative	negative
B1711506551	atypical CLL/SLL	positive	negative	positive	positive	dim	n/a	positive	positive	JAK1, MYD88	monoclonal rearrangement detected	IGHV3-7*1	hypermutated IGHV status detected	sanger	n/a	n/a	n/a	n/a	n/a
B1711508597	classic CLL/SLL	positive	negative	positive	negative	dim	n/a	positive	positive	NOTCH1, SUZ12	monoclonal rearrangement detected	IGHV4-34*1	hypermutated IGHV status detected	sanger	n/a	negative	negative	negative	negative
B1711566745	classic CLL/SLL	positive	negative	positive	negative	dim	n/a	positive	positive	TP53, STAG2	n/a	n/a	n/a	n/a	46,XX	n/a	n/a	n/a	n/a
B1711739887	classic CLL/SLL	positive	negative	positive	negative	negative	n/a	positive	positive	CXCR4, MYD88 L265P	n/a	n/a	n/a	n/a	46,XY	n/a	n/a	n/a	n/a
B1711739894	n/a	n/a	n/a	n/a	n/a	n/a	n/a	n/a	n/a	SF3B1	n/a	n/a	n/a	n/a	46,XX	n/a	n/a	n/a	n/a
B1711749783	classic CLL/SLL	positive	negative	positive	negative	negative	n/a	positive	n/a	BIRC3, ATM	n/a	n/a	n/a	n/a	n/a	n/a	n/a	n/a	n/a
B1711799976	n/a	n/a	n/a	n/a	n/a	n/a	n/a	n/a	n/a	SF3B1, SETD2	no monoclonal rearrangements detected	/	/	sanger	n/a	negative	negative	negative	negative
B1711803259	classic CLL/SLL	positive	negative	positive	negative	dim	n/a	negative	positive	negative	monoclonal rearrangement detected	IGHV4-34*1	hypermutated IGHV status detected	sanger	46,XY	negative	negative	negative	negative
B1711809988	atypical CLL/SLL	positive	negative	positive	positive	bright	n/a	positive	positive	negative	monoclonal rearrangement detected	IGHV6-1*1	hypermutated IGHV status detected	sanger	46,XY	n/a	n/a	n/a	n/a
B1712035380	n/a	n/a	n/a	n/a	n/a	n/a	n/a	n/a	n/a	negative	n/a	n/a	n/a	n/a	46,XY	negative	positive	negative	negative
B1712101525	atypical CLL/SLL	positive	negative	positive	positive	dim	n/a	positive	positive	MYD88, RELN, PALB2	monoclonal rearrangement detected	IGHV3-21*1	no hypermutated IGHV status detected	sanger	n/a	negative	negative	negative	negative
B1712107713	classic CLL/SLL	positive	negative	positive	negative	negative	n/a	positive	positive	TET2	no monoclonal rearrangements detected	/	/	sanger	46,XY	negative	negative	negative	negative
B1712476658	n/a	n/a	n/a	n/a	n/a	n/a	n/a	n/a	n/a	negative	monoclonal rearrangement detected	IGHV4-34*1	hypermutated IGHV status detected	sanger	n/a	positive	negative	negative	negative
B1712481156	n/a	n/a	n/a	n/a	n/a	n/a	n/a	n/a	n/a	FBXW7	monoclonal rearrangement detected	IGHV4-59*1	hypermutated IGHV status detected	sanger	46,XY	n/a	n/a	n/a	n/a
B1712718459	classic CLL/SLL	positive	negative	positive	negative	negative	n/a	positive	positive	CARD11, EED	monoclonal rearrangement detected	IGHV1-18*1	no hypermutated IGHV status detected	sanger	46,XY	negative	negative	positive	negative
B1712725875	classic CLL/SLL	positive	negative	positive	negative	negative	negative	negative	positive	negative	monoclonal rearrangement detected	IGHV6-1*1	hypermutated IGHV status detected	sanger	n/a	n/a	n/a	n/a	n/a
B1712749683	classic CLL/SLL	positive	negative	positive	negative	dim	n/a	positive	positive	NOTCH1, BIRC3, BRCA2, BCOR	n/a	n/a	n/a	n/a	46,XY	negative	negative	negative	negative
B1713373965	n/a	n/a	n/a	n/a	n/a	n/a	n/a	n/a	n/a	TET2	n/a	n/a	n/a	n/a	46,XY	negative	negative	negative	negative
B1713378825	classic CLL/SLL	positive	negative	positive	negative	negative	n/a	negative	positive	NOTCH2, JAK3	n/a	n/a	n/a	n/a	46,XY	n/a	n/a	n/a	n/a
B1713437866	classic CLL/SLL	positive	negative	positive	negative	dim	dim	positive	positive	SF3B1, ATM, TP53	n/a	n/a	n/a	n/a	46,XY	n/a	n/a	n/a	n/a
B1713713843	classic CLL/SLL	positive	negative	positive	negative	dim	bright	positive	positive	FBXW7, NOTCH1, KRAS	monoclonal rearrangement detected	IGHV5-51*1	no hypermutated IGHV status detected	sanger	46,XY	n/a	n/a	n/a	n/a
B1714063061	classic CLL/SLL	positive	negative	positive	negative	negative	negative	negative	positive	KMT2C	n/a	n/a	n/a	n/a	46,XX	n/a	n/a	n/a	n/a
B1714439050	n/a	n/a	n/a	n/a	n/a	n/a	n/a	n/a	n/a	TP53	monoclonal rearrangement detected	IGHV6-1*1	no hypermutated IGHV status detected	sanger	n/a	negative	negative	negative	positive
B1715114849	classic CLL/SLL	positive	negative	positive	negative	dim	negative	positive	positive	NOTCH2, KMT2C	n/a	n/a	n/a	n/a	46,XX	n/a	n/a	n/a	positive
B1715745609	classic CLL/SLL	positive	negative	positive	negative	bright	negative	positive	positive	SMC3	monoclonal rearrangement detected	non-assessable	non-assessable	sanger	46,XX	n/a	n/a	n/a	n/a
B1718693056	classic CLL/SLL	positive	negative	positive	negative	negative	dim	positive	positive	MAP2K1	n/a	n/a	n/a	n/a	46,XX	n/a	n/a	n/a	n/a
B1718765899	classic CLL/SLL	positive	negative	positive	negative	negative	bright	positive	positive	negative	monoclonal rearrangement detected	non-assessable	non-assessable	sanger	46,XX	negative	negative	negative	negative
B1721519220	classic CLL/SLL	positive	negative	positive	negative	negative	negative	positive	positive	SF3B1	n/a	n/a	n/a	n/a	n/a	negative	positive	positive	negative
B1721529477	classic CLL/SLL	positive	negative	positive	negative	n/a	negative	positive	positive	negative	monoclonal rearrangement detected	IGHV1-3*2	hypermutated IGHV status detected	sanger	46,XY	n/a	n/a	n/a	n/a
B1721638533	classic CLL/SLL	positive	negative	positive	negative	bright	negative	negative	positive	KMT2C	monoclonal rearrangement detected	IGHV3-7*3	hypermutated IGHV status detected	sanger	n/a	negative	negative	negative	negative
B1721639559	classic CLL/SLL	positive	negative	positive	negative	bright	bright	negative	positive	ATM, JAK3	monoclonal rearrangement detected	IGHV1-2*4	no hypermutated IGHV status detected	sanger	46,XY,del(11)(q21)/46,XY	negative	positive	positive	negative
B1722242487	classic CLL/SLL	positive	negative	positive	negative	n/a	negative	negative	positive	negative	n/a	n/a	n/a	n/a	n/a	n/a	n/a	n/a	n/a
B1800320951	non-assessable	positive	negative	positive	negative	n/a	bright	positive	n/a	NOTCH2, XPO1	monoclonal rearrangement detected	IGHV1-69*4	hypermutated IGHV status detected	sanger	46,XY	positive	negative	negative	negative
B1800320978	classic CLL/SLL	positive	negative	positive	negative	n/a	negative	positive	n/a	ATM, CREBBP	monoclonal rearrangement detected	non-assessable	non-assessable	sanger	46,XY	negative	negative	negative	negative
B1801488136	classic CLL/SLL	positive	negative	positive	negative	n/a	negative	negative	n/a	MYD88 L265P	monoclonal rearrangement detected	IGHV4-34*1	hypermutated IGHV status detected	sanger	46,XY	negative	positive	negative	negative
B1801547989	classic CLL/SLL	positive	negative	positive	negative	n/a	negative	positive	n/a	negative	monoclonal rearrangement detected	IGHV2-5*10	hypermutated IGHV status detected	NGS	46,XY	negative	negative	negative	negative
B1802775228	classic CLL/SLL	positive	negative	positive	negative	n/a	negative	negative	positive	negative	n/a	n/a	n/a	n/a	n/a	n/a	n/a	n/a	n/a
B1802783598	non-assessable	positive	negative	positive	negative	n/a	bright	positive	positive	FBXW7, FOXO1, TRAF3	n/a	n/a	n/a	n/a	47,XY,+12/46,XY	positive	negative	negative	negative
B1802784390	classic CLL/SLL	positive	negative	positive	negative	n/a	negative	negative	positive	SETD2, ATM	monoclonal rearrangement detected	IGHV7-4-1*2	no hypermutated IGHV status detected	NGS	46,XX	negative	negative	positive	negative
B1802785001	classic CLL/SLL	positive	negative	positive	negative	n/a	negative	positive	n/a	DNMT3A, NOTCH1	n/a	n/a	n/a	n/a	n/a	n/a	negative	negative	negative
B1802837719	classic CLL/SLL	positive	negative	positive	negative	n/a	negative	positive	positive	negative	n/a	n/a	n/a	n/a	n/a	negative	negative	negative	negative
B1802840990	classic CLL/SLL	positive	negative	positive	negative	n/a	negative	negative	n/a	ARID1B, CARD11, NOTCH1	monoclonal rearrangement detected	IGHV3-7*1	no hypermutated IGHV status detected	NGS	46,XX,del(13)(q22q32)/46,idem,dell(7)(p15)/46,XX	n/a	n/a	n/a	n/a
B1802849962	classic CLL/SLL	positive	negative	positive	negative	n/a	negative	positive	positive	negative	n/a	n/a	n/a	n/a	46,XY	negative	negative	negative	negative
B1805247142	atypical CLL/SLL	positive	negative	positive	positive	n/a	bright	positive	positive	negative	n/a	n/a	n/a	n/a	n/a	n/a	n/a	n/a	n/a
B1805264361	classic CLL/SLL	positive	negative	positive	negative	negative	negative	positive	positive	TET2, NT5C2	monoclonal rearrangement detected	IGHV4-4*2	hypermutated IGHV status detected	sanger	n/a	n/a	n/a	n/a	n/a
B1805332212	atypical CLL/SLL	positive	negative	positive	positive	bright	negative	positive	positive	MYD88 L265P	no monoclonal rearrangements detected	/	/	NGS	46,XX	n/a	n/a	n/a	negative
B1909067020	classic CLL/SLL	positive	negative	positive	negative	bright	dim	positive	positive	ATM	n/a	n/a	n/a	n/a	n/a	positive	negative	negative	negative
B1909847926	non-assessable	positive	negative	positive	negative	n/a	n/a	positive	positive	negative	n/a	n/a	n/a	n/a	n/a	negative	negative	negative	negative
B1909857125	atypical CLL/SLL	positive	negative	positive	negative	bright	bright	positive	positive	PALB2	n/a	n/a	n/a	n/a	46,XY	n/a	n/a	n/a	n/a
B1910137847	atypical CLL/SLL	positive	negative	positive	negative	bright	bright	positive	positive	negative	monoclonal rearrangement detected	IGHV1-2*4	hypermutated IGHV status detected	sanger	n/a	n/a	n/a	n/a	n/a
B1910223605	classic CLL/SLL	positive	negative	positive	negative	bright	negative	positive	positive	JAK2, ATM	monoclonal rearrangement detected	non-assessable	non-assessable	sanger	n/a	n/a	n/a	n/a	n/a
B1910479535	classic CLL/SLL	positive	negative	positive	negative	negative	bright	positive	negative	MYD88, KMT2C	monoclonal rearrangement detected	non-assessable	non-assessable	sanger	n/a	n/a	n/a	n/a	n/a
B1910480228	classic CLL/SLL	positive	negative	positive	negative	n/a	n/a	negative	n/a	negative	monoclonal rearrangement detected	IGHV5-51*1	hypermutated IGHV status detected	sanger	46,XY	n/a	n/a	n/a	n/a
B1910573580	classic CLL/SLL	positive	negative	positive	negative	bright	negative	positive	positive	CREBBP, JAK3	no monoclonal rearrangements detected	/	/	sanger	46,XY	negative	n/a	negative	negative
B1910964649	classic CLL/SLL	positive	negative	positive	negative	negative	bright	positive	positive	negative	monoclonal rearrangement detected	IGHV3-74*1	hypermutated IGHV status detected	sanger	n/a	n/a	n/a	n/a	n/a
B1911003048	classic CLL/SLL	positive	negative	positive	negative	negative	negative	positive	positive	MYD88 L265P	monoclonal rearrangement detected	IGHV4-34*2	hypermutated IGHV status detected	sanger	n/a	n/a	n/a	n/a	n/a
B1911008709	classic CLL/SLL	positive	negative	positive	negative	n/a	n/a	negative	n/a	ATM, IKZF3	monoclonal rearrangement detected	IGHV1-18*1	hypermutated IGHV status detected	sanger	46,XX	negative	negative	negative	negative
B1911303488	non-assessable	positive	negative	positive	negative	n/a	n/a	positive	positive	SF3B1, BCOR	n/a	n/a	n/a	n/a	46,XX	n/a	n/a	n/a	n/a
B1911444397	atypical CLL/SLL	positive	negative	positive	negative	bright	bright	positive	positive	BIRC3, ASXL1	monoclonal rearrangement detected	IGHV4-59*1	no hypermutated IGHV status detected	sanger	46,XY	n/a	n/a	n/a	n/a
B1911582671	classic CLL/SLL	positive	negative	positive	negative	n/a	n/a	negative	n/a	negative	monoclonal rearrangement detected	non-assessable	non-assessable	sanger	n/a	n/a	n/a	n/a	n/a
B1911711707	classic CLL/SLL	positive	negative	positive	negative	negative	negative	positive	positive	negative	monoclonal rearrangement detected	non-assessable	non-assessable	sanger	46,XY	n/a	n/a	n/a	n/a
B1912159807	non-assessable	positive	negative	positive	negative	n/a	n/a	positive	positive	NOTCH1, KRAS	n/a	n/a	n/a	n/a	46,XX	n/a	n/a	n/a	n/a
B1912446924	classic CLL/SLL	positive	negative	positive	negative	negative	bright	positive	negative	ATM, ARID2	n/a	n/a	n/a	n/a	46,XY	n/a	n/a	n/a	n/a
B1912609200	non-assessable	positive	negative	positive	negative	n/a	n/a	positive	positive	negative	monoclonal rearrangement detected	IGHV4-59*1	hypermutated IGHV status detected	sanger	n/a	n/a	n/a	n/a	n/a
B1912765536	classic CLL/SLL	positive	negative	positive	negative	dim	bright	positive	positive	ATM	monoclonal rearrangement detected	non-assessable	non-assessable	sanger	n/a	n/a	n/a	positive	negative
B1913265114	classic CLL/SLL	positive	negative	positive	negative	n/a	negative	negative	n/a	negative	monoclonal rearrangement detected	non-assessable	non-assessable	sanger	46,XY	n/a	n/a	n/a	n/a
B1913313969	classic CLL/SLL	positive	negative	positive	negative	negative	negative	positive	positive	GNB1, IRF8	n/a	n/a	n/a	n/a	46,XY	n/a	n/a	n/a	n/a
B1913517049	atypical CLL/SLL	positive	negative	positive	negative	bright	bright	positive	positive	MYD88 L265P, CCND3	monoclonal rearrangement detected	IGHV3-23*1	hypermutated IGHV status detected	sanger	46,XY	negative	negative	positive	negative
B1913639772	classic CLL/SLL	positive	negative	positive	negative	negative	bright	positive	positive	KRAS, TP53	monoclonal rearrangement detected	non-assessable	non-assessable	sanger	46,XY,add(4)(p16),-14,-15,i(17)(q10),+mar1,+mar2/46,XY	n/a	n/a	n/a	n/a
B1913653702	classic CLL/SLL	positive	negative	positive	positive	bright	dim	negative	positive	SF3B1, TET2, KMT2C	monoclonal rearrangement detected	IGHV4-34*1	hypermutated IGHV status detected	sanger	46,XX	n/a	n/a	n/a	n/a
B1914029835	classic CLL/SLL	positive	negative	positive	negative	bright	dim	positive	positive	MYD88 L265P	monoclonal rearrangement detected	IGHV3-11*1	hypermutated IGHV status detected	sanger	46,XY	n/a	n/a	n/a	n/a
B1914137563	n/a	n/a	n/a	n/a	n/a	n/a	n/a	n/a	n/a	negative	n/a	n/a	n/a	n/a	46,XY	n/a	n/a	n/a	n/a
B1914367543	classic CLL/SLL	positive	negative	positive	negative	bright	bright	negative	positive	NOTCH1	n/a	n/a	n/a	n/a	n/a	n/a	n/a	n/a	n/a
B1914383298	classic CLL/SLL	positive	negative	positive	negative	bright	negative	positive	positive	DNMT3A, TP53	monoclonal rearrangement detected	IGHV1-46*1	hypermutated IGHV status detected	sanger	46,XX	n/a	n/a	n/a	n/a
B1914482501	classic CLL/SLL	positive	negative	positive	negative	bright	dim	negative	positive	NRAS, NOTCH1, KRAS, IRF8	n/a	n/a	n/a	n/a	n/a	negative	negative	negative	negative
B1916856539	classic CLL/SLL	positive	negative	positive	positive	bright	negative	negative	positive	PTPN11, SF3B1, TET2, ASXL1	monoclonal rearrangement detected	IGHV3-21*1	hypermutated IGHV status detected	sanger	n/a	n/a	n/a	negative	negative
B1918136905	classic CLL/SLL	positive	negative	positive	negative	bright	negative	positive	positive	SF3B1	monoclonal rearrangement detected	IGHV3-15*1	no hypermutated IGHV status detected	sanger	46,XY	n/a	n/a	n/a	negative
B1918229658	classic CLL/SLL	positive	negative	positive	negative	bright	negative	negative	positive	BIRC3	monoclonal rearrangement detected	IGHV3-48*3	no hypermutated IGHV status detected	sanger	46,XY	n/a	n/a	n/a	n/a
B1919344362	classic CLL/SLL	positive	negative	positive	negative	bright	negative	positive	positive	negative	n/a	n/a	n/a	n/a	n/a	n/a	n/a	n/a	n/a
B1919352626	classic CLL/SLL	positive	negative	positive	negative	bright	negative	negative	positive	DNMT3A	monoclonal rearrangement detected	IGHV3-23*1	hypermutated IGHV status detected	sanger	n/a	n/a	n/a	n/a	n/a
B1919655086	classic CLL/SLL	positive	negative	positive	negative	negative	negative	positive	positive	ATM	n/a	n/a	n/a	n/a	46,XY	n/a	n/a	n/a	n/a
B1919655192	atypical CLL/SLL	positive	negative	positive	positive	bright	bright	negative	positive	KMT2D	n/a	n/a	n/a	n/a	46,XY	n/a	n/a	n/a	n/a
B1919655420	classic CLL/SLL	positive	negative	positive	negative	n/a	negative	positive	positive	XPO1, WT1	monoclonal rearrangement detected	IGHV1-69*2/IGHV4-34*1	no hypermutated IGHV status detected	NGS	46,XY	n/a	n/a	n/a	n/a
B1919679753	classic CLL/SLL	positive	negative	positive	negative	negative	negative	negative	positive	negative	monoclonal rearrangement detected	IGHV1-2*2	hypermutated IGHV status detected	sanger	n/a	n/a	n/a	n/a	negative
B1919738506	classic CLL/SLL	positive	negative	positive	negative	bright	dim	positive	positive	BIRC3	n/a	n/a	n/a	n/a	46,XX	n/a	n/a	n/a	n/a
B1920494178	classic CLL/SLL	positive	negative	positive	negative	bright	negative	positive	positive	DNMT3A	monoclonal rearrangement detected	non-assessable	non-assessable	sanger	n/a	n/a	n/a	n/a	n/a
B1920809281	atypical CLL/SLL	positive	negative	positive	positive	bright	negative	positive	positive	MYD88	monoclonal rearrangement detected	IGHV3-7*1	hypermutated IGHV status detected	sanger	46,XY	n/a	n/a	n/a	n/a
B1920819373	n/a	n/a	n/a	n/a	n/a	n/a	n/a	n/a	n/a	ATM	n/a	n/a	n/a	n/a	n/a	n/a	n/a	n/a	n/a
B1920905194	classic CLL/SLL	positive	negative	positive	negative	bright	negative	positive	positive	NOTCH1, ATM	monoclonal rearrangement detected	IGHV4-39*1	no hypermutated IGHV status detected	NGS	47,XY,-1,-5,+mar1~mar3/46,XY	n/a	n/a	n/a	n/a
B1922488730	classic CLL/SLL	positive	negative	positive	negative	bright	dim	positive	positive	negative	n/a	n/a	n/a	n/a	46,XX	n/a	n/a	n/a	n/a
B1923133074	classic CLL/SLL	positive	negative	positive	negative	negative	negative	negative	positive	NOTCH1	monoclonal rearrangement detected	non-assessable	non-assessable	sanger	46,XY	negative	n/a	negative	negative
B1924432289	classic CLL/SLL	positive	negative	positive	negative	n/a	negative	positive	n/a	BRCA2	n/a	n/a	n/a	n/a	46,XX	n/a	n/a	n/a	negative
B1924686288	atypical CLL/SLL	positive	negative	positive	negative	bright	bright	positive	positive	SF3B1, TP53	n/a	n/a	n/a	n/a	n/a	n/a	n/a	n/a	negative
B2016061764	atypical CLL/SLL	positive	negative	positive	negative	n/a	n/a	positive	negative	BRAFV600E	monoclonal rearrangement detected	IGHV1-69*4	no hypermutated IGHV status detected	NGS	n/a	n/a	n/a	n/a	negative
B2016424753	classic CLL/SLL	positive	negative	positive	negative	n/a	negative	positive	positive	negative	n/a	n/a	n/a	n/a	46,XX	n/a	n/a	n/a	n/a
B2016983094	non-assessable	positive	negative	positive	negative	n/a	n/a	positive	positive	TP53	monoclonal rearrangement detected	IGHV3-43*2	hypermutated IGHV status detected	NGS	46,XX	n/a	negative	negative	negative
B2018213275	classic CLL/SLL	positive	negative	positive	negative	bright	negative	positive	positive	NOTCH1, TP53	n/a	n/a	n/a	n/a	46,XY	n/a	n/a	n/a	negative
B2101516577	non-assessable	positive	negative	positive	negative	n/a	bright	positive	positive	FBXW7, CARD11, BIRC3	n/a	n/a	n/a	n/a	n/a	n/a	n/a	n/a	n/a
B2101527035	classic CLL/SLL	positive	negative	positive	negative	n/a	bright	negative	negative	negative	n/a	n/a	n/a	n/a	n/a	n/a	n/a	n/a	n/a
B2101728745	non-assessable	positive	negative	positive	negative	n/a	bright	positive	positive	negative	n/a	n/a	n/a	n/a	46,XY	n/a	n/a	n/a	n/a
B2101737473	classic CLL/SLL	positive	negative	positive	negative	n/a	negative	negative	positive	negative	n/a	n/a	n/a	n/a	46,XY	negative	n/a	n/a	n/a
B2101813609	non-assessable	positive	negative	positive	negative	n/a	bright	positive	positive	negative	monoclonal rearrangement detected	IGHV1-8*1	no hypermutated IGHV status detected	NGS	46,XX	positive	n/a	negative	negative
B2101972578	classic CLL/SLL	positive	negative	positive	negative	n/a	bright	negative	negative	ARID1A, FBXW7, NOTCH1, ATM, KRAS, IRF8	n/a	n/a	n/a	n/a	46,XX	n/a	n/a	n/a	n/a
B2102257664	classic CLL/SLL	positive	negative	positive	negative	n/a	negative	positive	positive	SF3B1, CARD11, U2AF1	n/a	n/a	n/a	n/a	46,XY	negative	n/a	n/a	n/a
B2102257711	classic CLL/SLL	positive	negative	positive	positive	n/a	dim	negative	positive	CXCR4, ATM	n/a	n/a	n/a	n/a	46,XY,t(3;11)(q27;q25)/46,XY	n/a	n/a	n/a	n/a
B2102360431	classic CLL/SLL	positive	negative	positive	negative	n/a	negative	negative	n/a	ATM, IKZF3	monoclonal rearrangement detected	IGHV1-2*2/IGHV6-1*1	no hypermutated IGHV status detected	NGS	n/a	n/a	n/a	positive	negative
B2102639560	classic CLL/SLL	positive	negative	positive	negative	n/a	negative	negative	positive	negative	n/a	n/a	n/a	n/a	46,XY	n/a	n/a	n/a	negative
B2103175790	classic CLL/SLL	positive	negative	positive	negative	n/a	negative	negative	positive	DNMT3A, CXCR4, IRF8	n/a	n/a	n/a	n/a	46,XY	n/a	n/a	n/a	n/a
B2103189372	n/a	n/a	n/a	n/a	n/a	n/a	n/a	n/a	n/a	TET2	n/a	n/a	n/a	n/a	46,XX	negative	n/a	n/a	negative
B2103800530	classic CLL/SLL	positive	negative	positive	negative	n/a	negative	negative	positive	NOTCH1, ATM, ASXL1	monoclonal rearrangement detected	IGHV1-69*13	no hypermutated IGHV status detected	NGS	46,XY	n/a	n/a	n/a	n/a
B2108889028	classic CLL/SLL	positive	negative	positive	negative	n/a	negative	negative	positive	negative	n/a	n/a	n/a	n/a	46,XX	negative	n/a	n/a	n/a
B2108896865	classic CLL/SLL	positive	negative	positive	negative	n/a	negative	positive	positive	negative	n/a	n/a	n/a	n/a	n/a	negative	n/a	n/a	n/a
B2109294268	classic CLL/SLL	positive	negative	positive	negative	n/a	negative	negative	positive	PPM1D	monoclonal rearrangement detected	IGHV3-64*1	hypermutated IGHV status detected	NGS	n/a	negative	n/a	negative	negative
B2217645621	classic CLL/SLL	positive	negative	positive	negative	n/a	negative	negative	n/a	TP53	monoclonal rearrangement detected	IGHV3-11*1	no hypermutated IGHV status detected	sanger	n/a	negative	n/a	negative	positive
B2217811185	classic CLL/SLL	positive	negative	positive	negative	n/a	dim	negative	n/a	FBXW7, BRAF, TP53	monoclonal rearrangement detected	IGHV1-69*1	no hypermutated IGHV status detected	sanger	n/a	n/a	n/a	n/a	n/a
B2217811186	classic CLL/SLL	positive	negative	positive	negative	n/a	bright	negative	n/a	BTG1, ASXL1	monoclonal rearrangement detected	IGHV4-39*7	no hypermutated IGHV status detected	sanger	46,XY	n/a	n/a	n/a	n/a
B2219255773	classic CLL/SLL	positive	negative	positive	negative	n/a	negative	negative	n/a	negative	n/a	n/a	n/a	n/a	46,XX	n/a	n/a	n/a	n/a
B2219834743	classic CLL/SLL	positive	negative	positive	negative	negative	negative	positive	positive	SF3B1, ATM, MAP2K1	monoclonal rearrangement detected	IGHV3-48*3	no hypermutated IGHV status detected	NGS	n/a	n/a	n/a	n/a	n/a
B2221015178	classic CLL/SLL	positive	negative	positive	negative	bright	bright	negative	positive	PRDM1, BIRC3, TP53	no monoclonal rearrangements detected	/	/	NGS	46,XY	n/a	n/a	n/a	positive
B2223592810	classic CLL/SLL	positive	negative	positive	negative	bright	negative	positive	positive	XPO1, KRAS	monoclonal rearrangement detected	IGHV3-9*1	no hypermutated IGHV status detected	sanger	46,XY,t(1;9)(q25;p24),del(11)(q14)/46,idem,add(8)(p23)	n/a	n/a	n/a	negative
B2228479582	classic CLL/SLL	positive	negative	positive	negative	bright	dim	positive	positive	KMT2D	n/a	n/a	n/a	n/a	47,XY,+12	n/a	n/a	n/a	negative
B2320530121	non-assessable	positive	negative	positive	negative	n/a	n/a	positive	n/a	XPO1, TET2, FBXW7, NOTCH1, BIRC3	monoclonal rearrangement detected	IGHV4-34*1	no hypermutated IGHV status detected	sanger	46,XY	n/a	n/a	n/a	n/a
B2321437261	non-assessable	positive	negative	positive	negative	n/a	n/a	positive	n/a	RELN, KMT2C, KMT2D	monoclonal rearrangement detected	IGHV1-8*1	hypermutated IGHV status detected	sanger	46,XY	negative	n/a	negative	n/a
B2323557763	non-assessable	positive	negative	positive	negative	n/a	n/a	positive	positive	NOTCH1	n/a	n/a	n/a	n/a	47,XY,+12/46,XY	n/a	n/a	n/a	n/a
B2323653004	non-assessable	positive	negative	positive	negative	n/a	n/a	positive	positive	TP53	n/a	n/a	n/a	n/a	n/a	n/a	n/a	n/a	n/a
B2323875379	non-assessable	positive	negative	positive	negative	n/a	n/a	positive	positive	NRAS, FBXW7, BRAF	n/a	n/a	n/a	n/a	n/a	n/a	n/a	n/a	n/a
B2324032380	non-assessable	positive	negative	positive	negative	n/a	n/a	positive	positive	negative	monoclonal rearrangement detected	IGHV3-23*1	no hypermutated IGHV status detected	sanger	46,XX	negative	negative	negative	negative
B2324743602	atypical CLL/SLL	positive	negative	positive	positive	n/a	n/a	positive	positive	MYD88	monoclonal rearrangement detected	IGHV4-31*1	hypermutated IGHV status detected	sanger	n/a	n/a	n/a	n/a	n/a
B2325031067	non-assessable	positive	negative	positive	negative	n/a	n/a	positive	positive	negative	monoclonal rearrangement detected	IGHV3-64*5	hypermutated IGHV status detected	sanger	46,XY	n/a	n/a	n/a	n/a
B2325745450	classic CLL/SLL	positive	positive	positive	negative	dim	negative	positive	positive	KMT2D	monoclonal rearrangement detected	non-assessable	non-assessable	sanger	n/a	n/a	n/a	n/a	n/a
B2325779738	atypical CLL/SLL	negative	negative	negative	positive	n/a	n/a	positive	negative	DNMT3A, CCND3, CARD11, BIRC3, TP53	monoclonal rearrangement detected	IGHV3-43*2	hypermutated IGHV status detected	sanger	n/a	n/a	n/a	n/a	n/a
B2327194331	atypical CLL/SLL	positive	negative	positive	positive	negative	negative	positive	positive	JAK1, MYD88, ARID1B	n/a	n/a	n/a	n/a	n/a	n/a	n/a	n/a	n/a
B2327225737	classic CLL/SLL	positive	negative	positive	negative	negative	dim	positive	positive	negative	n/a	n/a	n/a	n/a	n/a	n/a	n/a	n/a	n/a
B2327606306	atypical CLL/SLL	positive	negative	negative	negative	bright	bright	positive	positive	ARID1A, CXCR4, BIRC3, ATM	n/a	n/a	n/a	n/a	46,XY	n/a	n/a	n/a	n/a
B2327735437	non-assessable	positive	negative	n/a	n/a	n/a	n/a	positive	n/a	MYD88 L265P	n/a	n/a	n/a	n/a	46,XY	n/a	n/a	n/a	n/a
B2327736159	classic CLL/SLL	positive	negative	positive	negative	negative	negative	positive	positive	DNMT3A, SF3B1, MAP2K1	monoclonal rearrangement detected	IGHV3-74*1	no hypermutated IGHV status detected	sanger	46,XY	n/a	n/a	negative	negative
B2327828244	classic CLL/SLL	positive	negative	positive	negative	bright	negative	positive	positive	negative	n/a	n/a	n/a	n/a	46,XX	n/a	n/a	n/a	n/a
B2328800496	classic CLL/SLL	positive	negative	positive	negative	n/a	negative	negative	n/a	CREBBP	monoclonal rearrangement detected	IGHV1-8*1	hypermutated IGHV status detected	sanger	46,XY	n/a	n/a	n/a	n/a
B2330053563	non-assessable	positive	negative	positive	negative	n/a	n/a	positive	positive	TET2, DDX41, DIS3	monoclonal rearrangement detected	IGHV3-64*2	hypermutated IGHV status detected	sanger	46,XY	n/a	n/a	n/a	n/a
B2330535809	classic CLL/SLL	positive	negative	positive	negative	negative	negative	positive	positive	negative	monoclonal rearrangement detected	IGHV1-18*1	hypermutated IGHV status detected	sanger	46,XY	n/a	n/a	n/a	n/a
B2332275368	atypical CLL/SLL	positive	negative	positive	positive	bright	n/a	positive	positive	NOTCH1, KRAS, TP53, NOTCH2, SF3B1, ARID1B, JAK2	monoclonal rearrangement detected	IGHV1-69*1	no hypermutated IGHV status detected	sanger	n/a	positive	n/a	n/a	negative
B2334980669	classic CLL/SLL	positive	negative	positive	negative	bright	negative	positive	positive	MPL	monoclonal rearrangement detected	non-assessable	non-assessable	sanger	46,XX	n/a	n/a	n/a	n/a
B2335945313	non-assessable	positive	negative	positive	negative	bright	n/a	positive	positive	ATM	monoclonal rearrangement detected	non-assessable	non-assessable	sanger	n/a	n/a	n/a	n/a	n/a
B2336031475	non-assessable	positive	negative	positive	negative	bright	n/a	positive	positive	negative	monoclonal rearrangement detected	IGHV5-51*1	hypermutated IGHV status detected	NGS	46,XY,t(6;13)(p25;q24)/46,XY	n/a	n/a	n/a	n/a
B2336221809	classic CLL/SLL	positive	negative	positive	negative	bright	negative	positive	positive	NOTCH1, BCOR	monoclonal rearrangement detected	IGHV4-39*1	no hypermutated IGHV status detected	sanger	n/a	n/a	n/a	n/a	n/a
B2336343938	classic CLL/SLL	positive	negative	positive	negative	dim	negative	positive	positive	BCL2	monoclonal rearrangement detected	IGHV4-31*3	hypermutated IGHV status detected	sanger	n/a	n/a	n/a	n/a	n/a
B2336453527	n/a	n/a	n/a	n/a	n/a	n/a	n/a	n/a	n/a	negative	monoclonal rearrangement detected	IGHV1-46*1	no hypermutated IGHV status detected	sanger	n/a	n/a	n/a	n/a	n/a
B2338476619	classic CLL/SLL	positive	negative	positive	negative	bright	n/a	negative	positive	MAP2K1, TP53	monoclonal rearrangement detected	non-assessable	non-assessable	sanger	n/a	n/a	n/a	n/a	positive
B2338890977	atypical CLL/SLL	positive	negative	positive	negative	bright	bright	positive	positive	FAT1, BIRC3, CBL, TP53	monoclonal rearrangement detected	IGHV1-69*2/IGHV3-7*1	non-assessable	NGS	n/a	n/a	n/a	n/a	n/a
B2338909467	non-assessable	positive	negative	positive	negative	bright	n/a	positive	positive	CREBBP	monoclonal rearrangement detected	IGHV1-3*1	hypermutated IGHV status detected	NGS	n/a	negative	n/a	negative	negative
B2339472576	n/a	n/a	n/a	n/a	n/a	n/a	n/a	n/a	n/a	negative	monoclonal rearrangement detected	IGHV3-66*1	hypermutated IGHV status detected	sanger	46,XY	n/a	n/a	n/a	n/a
B2339573522	n/a	n/a	n/a	n/a	n/a	n/a	n/a	n/a	n/a	TET2, CREBBP	n/a	n/a	n/a	n/a	46,XX	n/a	n/a	n/a	negative
B2339591848	n/a	n/a	n/a	n/a	n/a	n/a	n/a	n/a	n/a	SF3B1, CARD11	n/a	n/a	n/a	n/a	46,XY	n/a	n/a	n/a	negative
B2339888891	classic CLL/SLL	positive	negative	positive	negative	negative	negative	positive	positive	ID3, SF3B1, SETD2, ATM	monoclonal rearrangement detected	IGHV3-7*3	hypermutated IGHV status detected	sanger	46,XX	negative	negative	n/a	negative
B2340257291	classic CLL/SLL	positive	negative	positive	negative	dim	n/a	positive	positive	XPO1, FBXW7, IRF4, RUNX1	monoclonal rearrangement detected	IGHV1-69*1	no hypermutated IGHV status detected	sanger	46,XY	n/a	n/a	n/a	n/a
B2340398671	atypical CLL/SLL	positive	negative	positive	positive	bright	n/a	positive	positive	NSD2, FBXW7, CREBBP	monoclonal rearrangement detected	IGHV1-69*1	no hypermutated IGHV status detected	sanger	47,XX,+12/46,XX	n/a	n/a	n/a	n/a
B2416713660	classic CLL/SLL	positive	negative	positive	negative	n/a	negative	positive	n/a	BRAF, JAK2, TP53	monoclonal rearrangement detected	IGHV1-69*1	no hypermutated IGHV status detected	NGS	n/a	n/a	n/a	n/a	n/a
B2418818064	non-assessable	positive	negative	positive	negative	n/a	bright	positive	n/a	FBXW7	monoclonal rearrangement detected	IGHV2-70*11	no hypermutated IGHV status detected	sanger	n/a	n/a	n/a	negative	negative
B2419253247	classic CLL/SLL	positive	negative	positive	negative	n/a	negative	negative	n/a	CBL, DIS3	monoclonal rearrangement detected	IGHV3-11*5	hypermutated IGHV status detected	NGS	46,XX	n/a	n/a	n/a	n/a
B2421277402	classic CLL/SLL	positive	negative	positive	negative	n/a	dim	positive	positive	negative	monoclonal rearrangement detected	IGHV4-4*2	hypermutated IGHV status detected	NGS	n/a	n/a	n/a	n/a	n/a
B2421920969	classic CLL/SLL	positive	negative	positive	negative	n/a	negative	positive	n/a	SF3B1	n/a	n/a	n/a	n/a	46,XY	n/a	n/a	n/a	n/a
B2423242015	classic CLL/SLL	positive	negative	positive	negative	n/a	negative	negative	positive	negative	monoclonal rearrangement detected	IGHV4-34*2	hypermutated IGHV status detected	NGS	46,XX	n/a	n/a	n/a	n/a
B2423495774	classic CLL/SLL	positive	negative	positive	negative	n/a	negative	negative	positive	negative	n/a	n/a	n/a	n/a	46,XY	n/a	n/a	n/a	n/a
B2424118125	classic CLL/SLL	positive	negative	positive	negative	bright	negative	positive	positive	negative	monoclonal rearrangement detected	IGHV3-33*1	hypermutated IGHV status detected	sanger	46,XY	n/a	n/a	n/a	n/a
B2424127345	atypical CLL/SLL	positive	negative	positive	negative	bright	bright	positive	positive	CCND3, PRDM1	n/a	n/a	n/a	n/a	46,XX,del(6)(q21)	n/a	n/a	n/a	n/a
B2424127401	classic CLL/SLL	positive	negative	positive	negative	negative	negative	positive	positive	DNMT3A	n/a	n/a	n/a	n/a	46,XX	n/a	n/a	n/a	n/a
B2424153543	classic CLL/SLL	positive	negative	positive	negative	n/a	negative	positive	positive	KMT2C, BIRC3, TP53	monoclonal rearrangement detected	IGHV2-70*11	hypermutated IGHV status detected	NGS	46,XX	negative	positive	negative	negative
B2424153600	non-assessable	positive	negative	positive	negative	n/a	bright	positive	negative	MYD88 L265P, TP53	monoclonal rearrangement detected	IGHV4-34*1	hypermutated IGHV status detected	NGS	46,XY	negative	negative	negative	negative
B2424153743	atypical CLL/SLL	positive	negative	positive	negative	bright	bright	positive	positive	negative	n/a	n/a	n/a	n/a	46,XY	positive	negative	negative	negative
B2424706083	atypical CLL/SLL	positive	negative	positive	positive	bright	bright	positive	positive	CXCR4, BIRC3, ATM	n/a	n/a	n/a	n/a	46,XX	n/a	n/a	n/a	n/a
B2424709470	classic CLL/SLL	positive	negative	positive	negative	bright	negative	negative	positive	negative	n/a	n/a	n/a	n/a	n/a	n/a	n/a	n/a	n/a
B2425815629	classic CLL/SLL	positive	negative	positive	negative	bright	negative	negative	positive	SETD2, BRAF, NOTCH1, BCOR	n/a	n/a	n/a	n/a	47,XY,+12/46,XY	n/a	n/a	n/a	n/a
B2508379947	classic CLL/SLL	positive	negative	positive	negative	n/a	n/a	negative	positive	negative	monoclonal rearrangement detected	IGHV4-39*1	hypermutated IGHV status detected	sanger	46,XY	n/a	n/a	n/a	n/a
B2509468182	classic CLL/SLL	positive	negative	positive	negative	bright	dim	positive	positive	NOTCH1, BCOR	n/a	n/a	n/a	n/a	n/a	n/a	n/a	n/a	n/a
B2511492210	atypical CLL/SLL	positive	negative	positive	negative	bright	bright	positive	positive	FBXW7	monoclonal rearrangement detected	IGHV3-66*1	hypermutated IGHV status detected	NGS	46,XY	n/a	n/a	n/a	n/a
B2512848268	atypical CLL/SLL	positive	negative	positive	negative	bright	bright	positive	positive	KMT2D	n/a	n/a	n/a	n/a	46,XY	n/a	n/a	n/a	n/a
B2515720597	classic CLL/SLL	positive	negative	positive	negative	dim	negative	positive	positive	NRAS, NOTCH1, KRAS, ASXL1, EP300, BCOR	n/a	n/a	n/a	n/a	47,XY,add(4)(q35),+12/47,XY,del(11)(q21),+12	n/a	n/a	n/a	negative
B2520743258	classic CLL/SLL	positive	negative	positive	negative	negative	negative	positive	positive	BIRC3	monoclonal rearrangement detected	IGHV3-15*1	hypermutated IGHV status detected	sanger	46,XY	n/a	n/a	negative	negative
B2520864810	classic CLL/SLL	positive	negative	positive	negative	bright	negative	negative	positive	negative	no monoclonal rearrangements detected	/	/	sanger	46,XY	n/a	n/a	n/a	n/a
B2521060679	classic CLL/SLL	positive	negative	positive	negative	bright	negative	positive	positive	BIRC3	monoclonal rearrangement detected	IGHV4-59*1	hypermutated IGHV status detected	NGS	n/a	n/a	n/a	n/a	n/a
B2524229298	classic CLL/SLL	positive	negative	positive	negative	bright	dim	positive	positive	GNB1, IKZF3, BCOR	monoclonal rearrangement detected	IGHV3-74*1	no hypermutated IGHV status detected	NGS	n/a	n/a	n/a	n/a	negative
B2524229627	atypical CLL/SLL	positive	negative	positive	negative	bright	bright	positive	positive	negative	monoclonal rearrangement detected	IGHV3-9*1	hypermutated IGHV status detected	NGS	46,XY	n/a	n/a	n/a	negative
B2705277533	non-assessable	positive	negative	positive	negative	n/a	n/a	positive	n/a	FBXW7	n/a	n/a	n/a	n/a	n/a	n/a	n/a	n/a	n/a
B2705510952	classic CLL/SLL	positive	negative	positive	negative	negative	negative	positive	positive	negative	monoclonal rearrangement detected	IGHV3-66*1	hypermutated IGHV status detected	sanger	n/a	n/a	negative	negative	negative
B2705521243	classic CLL/SLL	positive	negative	positive	negative	n/a	dim	negative	positive	ARID1B, CREBBP	n/a	n/a	n/a	n/a	46,XX	negative	negative	negative	negative
B2705521329	classic CLL/SLL	positive	negative	positive	negative	bright	negative	positive	positive	negative	n/a	n/a	n/a	n/a	46,XX	negative	negative	negative	negative
B2706370635	classic CLL/SLL	positive	negative	positive	negative	bright	negative	negative	positive	ARID1A, TET2, BCL2	monoclonal rearrangement detected	IGHV1-18*1	hypermutated IGHV status detected	NGS	46,XY	n/a	n/a	n/a	n/a
B2711023853	classic CLL/SLL	positive	negative	positive	negative	bright	negative	negative	positive	negative	n/a	n/a	n/a	n/a	46,XY	negative	negative	negative	negative
B2711043686	atypical CLL/SLL	positive	negative	positive	negative	bright	bright	positive	positive	MYD88 L265P	monoclonal rearrangement detected	IGHV3-74*1/IGHV3-23*5	hypermutated IGHV status detected	NGS	n/a	n/a	n/a	n/a	negative
B2711934689	non-assessable	positive	negative	positive	positive	bright	n/a	negative	positive	PIM1	n/a	n/a	n/a	n/a	46,XY	n/a	n/a	n/a	n/a
B2712366526	classic CLL/SLL	positive	negative	positive	negative	negative	negative	negative	positive	SF3B1, ATM	n/a	n/a	n/a	n/a	46,XX	n/a	n/a	n/a	n/a
B2801135001	atypical CLL/SLL	positive	negative	positive	positive	dim	dim	positive	positive	negative	monoclonal rearrangement detected	IGHV4-34*1/IGHV4-34*1	hypermutated IGHV status detected	NGS	n/a	n/a	n/a	n/a	n/a
B2801180751	atypical CLL/SLL	positive	negative	positive	positive	bright	bright	negative	n/a	SF3B1, NOTCH1	n/a	n/a	n/a	n/a	n/a	n/a	n/a	n/a	n/a
B2801529205	atypical CLL/SLL	positive	negative	positive	negative	bright	bright	positive	positive	DNMT3A, TET2, CCND3, KMT2D, TP53	n/a	n/a	n/a	n/a	46,XY	n/a	n/a	n/a	n/a
B2801565564	classic CLL/SLL	positive	negative	positive	negative	bright	negative	positive	positive	KMT2D	n/a	n/a	n/a	n/a	46,XX	n/a	n/a	n/a	n/a
B2802305315	atypical CLL/SLL	positive	negative	positive	positive	n/a	negative	positive	positive	negative	n/a	n/a	n/a	n/a	n/a	n/a	n/a	n/a	n/a
B2803252299	classic CLL/SLL	positive	negative	positive	negative	bright	negative	negative	positive	negative	n/a	n/a	n/a	n/a	n/a	n/a	n/a	n/a	n/a
B2803373073	atypical CLL/SLL	positive	negative	positive	negative	bright	bright	positive	positive	BCL2	n/a	n/a	n/a	n/a	46,XY,t(18;22)(q21;q11)/47,idem,+12	n/a	n/a	n/a	n/a
B2803690193	classic CLL/SLL	positive	negative	positive	negative	bright	negative	negative	positive	NOTCH1, BCOR	monoclonal rearrangement detected	IGHV1-69*1	no hypermutated IGHV status detected	NGS	n/a	n/a	n/a	n/a	negative
B3100289334	classic CLL/SLL	positive	negative	positive	negative	n/a	negative	negative	positive	XPO1, KMT2D, TP53	n/a	n/a	n/a	n/a	n/a	n/a	n/a	n/a	n/a
B4104042110	classic CLL/SLL	positive	negative	positive	negative	negative	bright	positive	positive	FBXW7, CREBBP, TP53, IKZF3	monoclonal rearrangement detected	non-assessable	non-assessable	sanger	46,XY	n/a	n/a	n/a	positive
B4104122646	classic CLL/SLL	positive	negative	positive	negative	negative	negative	positive	positive	negative	monoclonal rearrangement detected	IGHV3-23*1	hypermutated IGHV status detected	sanger	46,XX	negative	n/a	negative	negative
B4104429935	classic CLL/SLL	positive	negative	positive	negative	negative	negative	negative	positive	ARID1B, BCL2	monoclonal rearrangement detected	IGHV3-9*1	no hypermutated IGHV status detected	sanger	46,XY	negative	n/a	negative	negative
B4110539484	classic CLL/SLL	positive	negative	positive	negative	bright	negative	negative	positive	FBXW7, NOTCH1, KMT2D	monoclonal rearrangement detected	IGHV4-34*8	hypermutated IGHV status detected	NGS	47,XY,+12/46,XY	n/a	n/a	n/a	n/a
B6801384987	classic CLL/SLL	positive	negative	positive	negative	n/a	negative	positive	positive	NOTCH1	monoclonal rearrangement detected	IGHV3-9*1	no hypermutated IGHV status detected	NGS	n/a	n/a	negative	n/a	negative
B6809407215	classic CLL/SLL	positive	negative	positive	negative	n/a	negative	positive	positive	negative	monoclonal rearrangement detected	IGHV4-61*3	hypermutated IGHV status detected	NGS	46,XY	negative	n/a	negative	negative
B6820419324	classic CLL/SLL	positive	negative	positive	negative	n/a	bright	negative	positive	PLCG2, TP53	n/a	n/a	n/a	n/a	n/a	n/a	n/a	n/a	n/a
Supplement Table S2. Testing results of 761 CLL/SLL cases.

## Sheet: Supplement Table S3
Cases	NGS	Karatype
B0128213918	DNMT3A, CCND1, BCOR	46,XY
B0136922611	ARID1A, TP53	46,XY
B0139558437	ARID1A, ATM, ARID2, KMT2D	46,XX
B0144535610	MYD88, CARD11, KMT2A, JAK3	46,XY
B0144762813	NSD2, DIS3	46,XY
B0145917170	CXCR4, TP53	n/a
B0146229581	NSD2, CARD11, MEF2B	46,XX
B0149987431	CCND1, KMT2D, TP53	46,XY
B0150006763	ATM	n/a
B0155069867	NSD2, ASXL1	n/a
B0155254777	NOTCH2, TP53	n/a
B0155477496	DNMT3A, RELN	46,XY
B0155579913	NOTCH1, ATM, BLM	46,XY
B0155725741	KMT2C, TP53	46,XY
B0169709646	TP53, NSD2, KMT2D	n/a
B0173067544	ATM	46,XX,del(11)(q11),-14,-15,-15,+mar1～mar3/46,XX
B0177149537	ATM, BTG1	46,XY
B0177386439	ATM, B2M, BCOR, BCORL1	45,XY,add(2)(p13),+7,-9,t(11;14)(q23;q32),del(11)(q13),-14,-15,+mar/46,XY
B0193814021	JAK2, TP53	n/a
B0199287270	ATM	46,XY
B0317907788	DIS3	46,XY,t(2;14)(p21;q32),del(3)(q25),del(7)(q22q32)/46,idem,t(11;14)(q13;q32)/46,XY
B0405381758	ARID1A, NOTCH2, CCND1, TP53	47,XX,+3,t(11;14)(q13;q32)/46,XX
B0406672279	JAK1, BIRC3, TP53	42~44,X,-X,?add(1)(p13),-2,?add(5)(q13),?add(7)(q32),der(13;14)(q10;q10),add(14)(q32),-17,der(22)t(17;22)(q21;q13),+r,+mar,inc/46,XX
B0512164419	NSD2, ATM	46,XY
B0520854818	CCND1, ATM, TP53	39~42,X,-Y,der(?1)del(1)(p34.1)add(1)(q11),-7,-9,-10,?der(11;17)(p10;q10),-13,add(14)(q32),add(15)(q26.3),-19,+mar1,inc/46,XY
B0524258864	negative	46,XY,t(11;14)(q13;q32)/46,XY
B0616829148	ATM, KMT2D, CREBBP, TP53, MEF2B	n/a
B0633972100	negative	46,XY
B0633984946	DNMT3A, JAK2, PTEN, CCND1, KMT2D, TP53	n/a
B0708704081	MYD88	46,XX
B0708731964	NSD2, TNFAIP3, CCND1, TP53	46,XY
B0804467193	KMT2C, CCND1, CREBBP, TP53	46,XY
B0807776560	NOTCH2, NSD2, NOTCH1, FOXO1	48,XX,+X,+3,t(11;14)(q13;q32)/46,XX
B1007476052	NSD2, KMT2D, MEF2B	46,XY,del(7)(q11q22),t(11;14)(q13;q32),i(17)(q10)/46,XY
B1207114810	ATM, PALB2	46,XY
B1318982153	DNMT3A, TET2, NOTCH1, FOXO1, DIS3, TP53	46,XY
B1319057818	MYD88, CCND3, PALB2	46,XY
B1320151858	CXCR4, CD79B	47,XY,+3,t(11;22)(q13;q11.2)/46,XY
B1320683819	FAT1, CCND1, KMT2D	46,XX
B1322195521	NT5C2, TP53	46,XY,+3,-8,t(11;14)(q13;q32),der(17)t(8;17)(q11;p13)/46,XY
B1327499022	ATM	46,XY
B1328779215	BIRC3, ATM	46,XX
B1500581178	TP53	n/a
B1502849437	DNMT3A, KMT2C, JAK2, BIRC3, ATM, SUZ12	46,XY
B1613751835	CCND1, KMT2D, TP53	46,XX
B1617346238	JAK1	46,XY
B1618224809	NSD2, EPHA7	46,XY
B1618233295	CCND1, KMT2D, TP53	46,XX
B1618238481	CCND1, TP53	45,X,-Y/46,XY
B1618266799	ETV6	46,XY
B1619311078	EPHA7, ATM	46,XY
B1622881434	ARID1A, CCND1, ATM, BRCA2	46,XX,t(11;14)(q13;q32)/46,XX
B1622901143	ATM, TP53	n/a
B1624812143	negative	46,XY
B1710742159	DNMT3A	46,XY
B1711506555	NRAS, CCND1	46,XY
B1712084578	DIS3, TP53	46,XX
B1712743545	negative	46,XY
B1712755741	TP53, KDM6A	n/a
B1718725743	negative	46,XY
B1721624628	CCND1	46,XY,t(11;14)(q13;q32)
B1912958718	MYD88, TET2	46,XY
B1913681648	CARD11, KMT2D, TP53	n/a
B1918466533	NOTCH1, ATM, ARID2	n/a
B1919401817	ATM, BCOR	n/a
B1921564797	ATM	42~46,XY,add(6)(q21),t(11;14)(q13;q32),add(14)(q32),add(17)(p11.2)/46,XY
B2339888097	TET2, PPM1D, ASXL1	n/a
B2423208418	TET2, PIM1, CCND1, KMT2D	46,XX
B2423647565	ARID1A, DNMT3A, SF3B1	45,X,-Y/46,XY
B2424002967	negative	n/a
B2512827213	NSD2, NOTCH1, TP53	46,XY
B2513262779	ATM	46,XY
B6820283064	CARD11, CDKN2A, BIRC3, ATM	n/a
B6820419315	ARID1A, CARD11	n/a
Supplement Table S3. Testing results of 74 MCL cases.
